# Supplementary material for: Physical Fitness Is Negatively Associated With DNA Methylation‐Based Risk of Aging‐Related Diseases
Source: Aging Cell. 2026 Apr 8;25(4):e70467. doi: 10.1111/acel.70467 (PMC13061595; doi:10.1111/acel.70467)
Supplement: Supplementary file 2 — Table S1: The results of EpiScore calculation using the methylDetectR framework. Genome‐wide CpG methylation data were used to compute EpiScores for 109 circulating proteins. The sex variable was numerically coded for regression models (female = 0, male = 1). Table S2: Significant associations by fitting OLS model to the predictor‐episcore dataset after adjusting for sex and age. An association is considered significant if p value < 0.05. Table S3: The results of matching the 33 significant fitness predictor–EpiScore associations with previously reported EpiScore–disease associations. It shows 51 fitness predictor–disease associations. All associations show the expected direction except three (see red coloring). Table S4: The results of patient‐level disease risk estimation for 290 patients across 10 diseases, and categorizing fitness predictors as low, normal, and high. Table S5: The top 10 patients with the highest number of flagged diseases. The sex variable was numerically coded for regression models (female = 0, male = 1). Table S6: Definition and statistics of the fitness parameters used in all of the analysis. Table S7: Episcores naming mapping Episcore_Name is from MethylDetectR results used in Hillary et al., Standard_Name is from Gadd et al. (2022). Table S8: CVD risk score for each patient along with the 45 episcores used in the equation. Table S9: The results of applying Spearman correlation between CVD risk score and disease‐specific risk score. The p values were adjusted for multiple testing using the Benjamini–Hochberg false discovery rate (FDR) method. [file ACEL-25-e70467-s002.xlsx]

## Sheet: Supplementary Table 1
Supplementary Table 1. The results of EpiScore calculation using the methylDetectR framework. Genome-wide CpG methylation data were used to compute EpiScores for 109 circulating proteins. The sex variable was numerically coded for regression models (female = 0, male = 1).
ID	VO2max	GripStrength	JumpMax	BMI	Cognition	Age	Sex	ADAMTS	Adiponectin	Afamin	Alpha-L-iduronidase	Aminoacylase-1	B2-microglobulin	BCAM	BMP-1	CCL11	CCL17	CCL18	CCL21	CCL22	CCL25 C-C	CD163	CD209 antigen	CD48 antigen	CD6	CDL5	CHIT-1	CLEC11A e1	CLEC11A e2	Coagulation factor VII	Complement C4	Complement C5a	Complement c9	Contactin-4	CRP	CRTAM	CXCL10	CXCL10 soma	CXCL11	CXCL11 soma	CXCL9	E-selectin	Ectodysplasin-A	EN.RAGE	ENPP7	ESM-1	EZR	FAP	FCER2
X10	1.52105	-0.311926	-0.262645	0.553341	1.39937	70	1	0.0963698	-0.0733798	-0.00569561	0.106871	-0.32126	-0.342571	0.000612746	0.123022	-0.00847164	-0.443334	-0.125075	-0.115178	-0.0664192	-0.0503763	-0.216145	0.145968	-0.13529	0.105014	-0.0553167	-0.155212	-0.0445514	-0.180736	0.050927	0.0306562	0.15703	-0.0245755	0.171628	-0.120411	0.0484182	0.140031	-0.305908	0.103798	-0.0608802	-0.0254782	-0.0170586	-0.20329	0.041927	-0.0420866	-0.235582	-0.00715259	-0.128553	-0.264163
X11	0.469002	0.516292	0.67824	-0.462403	0.640832	71	1	0.0979038	-0.0713967	-0.0129537	0.0997181	-0.333025	-0.321004	0.000778819	0.106278	-0.00712445	-0.447765	-0.135115	-0.112533	-0.0629866	-0.0530172	-0.212191	0.128773	-0.135203	0.0919229	-0.0508112	-0.151292	-0.0130804	-0.14842	0.0377333	0.0325264	0.165211	-0.00536148	0.164874	-0.11737	0.0394504	0.139877	-0.309704	0.113691	-0.0566823	-0.0293133	-0.0181166	-0.202336	0.0519944	0.0213191	-0.23721	-0.0217945	-0.136416	-0.26582
X12	0.395005	-0.484784	-1.44011	0.31277	-0.117704	80	1	0.101868	-0.0793687	0.00421378	0.111128	-0.334929	-0.337038	0.000626448	0.130842	-0.00509992	-0.451171	-0.115126	-0.128341	-0.0616602	-0.0595329	-0.234659	0.12949	-0.149876	0.101617	-0.0725819	-0.13471	-0.0143378	-0.134672	0.0520341	0.0291017	0.157207	-0.0106364	0.168218	-0.124902	0.0491129	0.099589	-0.322164	0.0848554	-0.0731004	-0.050307	-0.0338654	-0.202789	0.0260774	-0.0122826	-0.21582	0.00149565	-0.129754	-0.257188
X15	0.158536	-0.137461	-0.174064	-0.809895	-0.117704	54	0	0.10548	-0.0600817	-0.0114183	0.101394	-0.348597	-0.365707	0.000857551	0.119213	-0.00894271	-0.448417	-0.147116	-0.114343	-0.0648727	-0.0617725	-0.223208	0.158918	-0.15051	0.0981056	-0.0678113	-0.173392	-0.0369107	-0.174139	0.0481135	0.0318883	0.138531	-0.0163754	0.173819	-0.124429	0.0336174	0.126592	-0.338348	0.10215	-0.0677888	-0.0380252	-0.0253757	-0.204798	0.0428664	-0.0531808	-0.239398	-0.017717	-0.131831	-0.275831
X18	0.400635	0.443719	0.707388	0.713722	-0.87624	52	1	0.0976026	-0.076448	-0.00711996	0.116984	-0.304582	-0.377792	0.000695692	0.134936	-0.00647457	-0.433188	-0.146004	-0.116464	-0.0639493	-0.0551863	-0.240783	0.149947	-0.161291	0.0990789	-0.0717854	-0.18002	-0.0490732	-0.179509	0.047108	0.0311213	0.147185	-0.0202563	0.170529	-0.115227	0.0300663	0.110985	-0.357117	0.087068	-0.084491	-0.0474943	-0.0194339	-0.199756	0.0391529	-0.00135514	-0.232935	-0.0116249	-0.127891	-0.253332
X203	0.028236	0.548938	0.0965038	0.125659	-0.87624	72	1	0.0946596	-0.0771569	-0.0137136	0.0933979	-0.347058	-0.374749	0.000609271	0.119902	-0.00729302	-0.443213	-0.146261	-0.109759	-0.0636096	-0.0651365	-0.249618	0.13382	-0.170204	0.0868482	-0.0713788	-0.147481	0.027885	-0.109738	0.0414091	0.0336699	0.165636	0.00393737	0.161886	-0.109883	0.0185042	0.119678	-0.346681	0.0970384	-0.0850075	-0.0468186	-0.00917136	-0.206443	0.0644933	-0.0175544	-0.236559	-0.0211776	-0.147636	-0.262144
X204071680079_R01C01	2.82002	1.64659	1.16201	0.767182	2.1579	55	1	0.100687	-0.0600366	-0.0061301	0.107331	-0.323196	-0.359383	0.00123043	0.107913	-0.000564589	-0.420564	-0.137831	-0.11642	-0.0648737	-0.0631635	-0.222874	0.137001	-0.149527	0.100722	-0.0643561	-0.153242	-0.012735	-0.14646	0.040589	0.0318713	0.145407	-0.0128268	0.166788	-0.118194	0.0453268	0.119085	-0.32536	0.084976	-0.0755748	-0.0355441	-0.0191618	-0.204773	0.0446482	0.0265249	-0.231129	-0.0131909	-0.130145	-0.287037
X204071680079_R02C01	-0.0417397	-1.15911	-0.564209	-1.77218	-0.87624	68	0	0.106387	-0.0735884	-0.0107243	0.103643	-0.327704	-0.357325	0.00114276	0.114811	-0.00541038	-0.42953	-0.146067	-0.119531	-0.0614941	-0.062922	-0.239182	0.155198	-0.161058	0.0994206	-0.0724442	-0.16694	-0.064799	-0.192125	0.0453476	0.0328305	0.150139	-0.011347	0.177343	-0.121267	0.0310426	0.125994	-0.349349	0.0938217	-0.0784827	-0.0394264	-0.0259359	-0.20883	0.0620013	-0.071461	-0.243088	-0.0186309	-0.132859	-0.278404
X204071680079_R03C01	0.332268	1.30702	0.312249	-0.141642	1.39937	62	1	0.102645	-0.0677496	-0.0117949	0.0958851	-0.344388	-0.362881	0.00110351	0.125327	-0.0089907	-0.456957	-0.145029	-0.117533	-0.0708175	-0.0594704	-0.248982	0.131866	-0.17369	0.0827212	-0.0801816	-0.15363	-0.0233395	-0.153122	0.0460195	0.032669	0.147277	-0.00369185	0.177289	-0.103976	0.0159765	0.106252	-0.357068	0.0862922	-0.0907909	-0.05366	-0.0136307	-0.208816	0.0570567	-0.0577331	-0.243742	-0.0227714	-0.139918	-0.274112
X204071680079_R04C01	0.437634	-0.0230784	0.211424	-0.00799138	0.640832	80	1	0.0909933	-0.0716411	-0.00858265	0.103532	-0.322492	-0.337247	0.00108621	0.11999	-0.00410996	-0.447399	-0.126159	-0.106792	-0.0633529	-0.0491826	-0.225546	0.126515	-0.149567	0.0930165	-0.0537062	-0.156734	-0.0127271	-0.147531	0.0442954	0.0327319	0.154609	-0.0214369	0.167564	-0.109705	0.0402551	0.141291	-0.331267	0.101067	-0.0701848	-0.0371806	-0.00807721	-0.210895	0.060808	0.0369823	-0.234117	-0.0206189	-0.137632	-0.267176
X204071680079_R05C01	-2.01795	-2.30298	-1.44638	1.70274	-0.87624	81	0	0.101242	-0.0772903	-0.0128639	0.106836	-0.32604	-0.342442	0.00110507	0.110501	-0.00496044	-0.440615	-0.131544	-0.123638	-0.0629755	-0.0627163	-0.244209	0.136341	-0.160807	0.0957274	-0.0670192	-0.146528	-0.0341505	-0.164556	0.0399328	0.0325577	0.162523	-0.0071225	0.175201	-0.107572	0.0270233	0.12051	-0.341302	0.0914792	-0.0755483	-0.0384244	-0.0172365	-0.20481	0.0568974	-0.0118368	-0.232239	-0.0214815	-0.133124	-0.253394
X204071680079_R06C01	-2.01795	-1.43617	-2.23274	1.97004	-0.87624	75	1	0.0966987	-0.0795028	-0.0113591	0.105027	-0.335699	-0.340744	0.00110947	0.11726	-0.0048524	-0.416795	-0.119572	-0.120475	-0.0628602	-0.0645789	-0.218841	0.118141	-0.145023	0.094798	-0.0555973	-0.138021	0.0173081	-0.111937	0.0467734	0.0277935	0.150737	-0.00579727	0.161454	-0.104352	0.0385895	0.131925	-0.302412	0.0957524	-0.0625273	-0.029747	-0.0052063	-0.210807	0.0734275	-0.076768	-0.238087	-0.0304932	-0.133749	-0.256223
X204071680079_R07C01	1.16635	1.97418	1.42039	-0.302023	-0.87624	55	1	0.10431	-0.0720923	-0.0111737	0.101371	-0.338642	-0.375484	0.000933458	0.121451	-0.0130319	-0.454019	-0.150156	-0.121612	-0.069292	-0.0578015	-0.248313	0.134392	-0.1701	0.090405	-0.0733764	-0.177611	-0.0372253	-0.166132	0.0447081	0.0324974	0.146396	0.00304514	0.178826	-0.11781	0.0161197	0.101521	-0.355669	0.0859851	-0.0865416	-0.0491619	-0.0163934	-0.210681	0.0595219	-0.00581868	-0.241944	-0.0181424	-0.13628	-0.27326
X204071680079_R08C01	0.0539742	0.0601859	0.240193	-0.435673	0.640832	68	0	0.0982015	-0.0725661	-0.0125111	0.103311	-0.349426	-0.344198	0.00104087	0.11183	-0.0120902	-0.443113	-0.136593	-0.129741	-0.0645398	-0.0576292	-0.234929	0.144275	-0.15505	0.0907378	-0.0576848	-0.150872	-0.0134375	-0.143421	0.0457422	0.0320738	0.159304	0.0052157	0.179038	-0.110892	0.0279126	0.140725	-0.334915	0.10814	-0.0666304	-0.0330094	-0.0195333	-0.208627	0.0760849	-0.00902161	-0.233333	-0.0248259	-0.144192	-0.269076
X204071680091_R01C01	-0.489745	0.371626	1.52744	-0.783165	0.640832	52	0	0.101699	-0.0650194	-0.0142535	0.0924451	-0.35431	-0.354205	0.00124853	0.11352	-0.00200251	-0.433617	-0.163242	-0.1203	-0.0592125	-0.0638079	-0.232384	0.137663	-0.159595	0.0893251	-0.0668767	-0.166496	-0.00473552	-0.137798	0.0450524	0.032093	0.153142	0.00471685	0.171625	-0.10904	0.0271941	0.130238	-0.353368	0.0986863	-0.0749989	-0.0379232	-0.0173531	-0.209839	0.0597156	-0.0711542	-0.241071	-0.0199842	-0.145055	-0.268958
X204071680091_R02C01	0.753731	-0.310758	-0.872031	0.31277	-0.87624	55	1	0.095246	-0.0732849	-0.00776056	0.10095	-0.340962	-0.359954	0.000946183	0.122046	-0.00868065	-0.457402	-0.141275	-0.109543	-0.0663544	-0.0586511	-0.230004	0.128566	-0.157016	0.0975324	-0.0662564	-0.163484	0.00240533	-0.13188	0.0435705	0.031782	0.145392	-0.00470585	0.173533	-0.121679	0.0347177	0.115233	-0.333504	0.0855738	-0.0745159	-0.0423011	-0.0133561	-0.202696	0.0495542	-0.0582669	-0.239806	-0.0216066	-0.130592	-0.261736
X204071680091_R03C01	-1.31417	-0.995035	-2.40707	1.43543	-0.87624	84	1	0.0889772	-0.0769358	-0.00579043	0.103707	-0.318031	-0.288964	0.00101731	0.109415	-0.000308651	-0.439984	-0.109679	-0.110693	-0.060843	-0.0533216	-0.193948	0.12695	-0.123594	0.100644	-0.0340576	-0.139229	-0.0292254	-0.162045	0.0449618	0.0316919	0.178345	-0.000343222	0.164027	-0.112505	0.0554568	0.168034	-0.286237	0.124365	-0.0437712	-0.012187	-0.0194534	-0.210178	0.060832	-0.0138605	-0.23907	-0.0169382	-0.141638	-0.268402
X204071680091_R04C01	-0.190538	0.143206	1.56298	-0.00799138	0.640832	51	0	0.104036	-0.0663103	-0.00435272	0.100878	-0.337778	-0.369038	0.00106207	0.124717	-0.00412953	-0.443698	-0.145719	-0.117304	-0.0644219	-0.0543357	-0.214222	0.151621	-0.144909	0.101173	-0.0650324	-0.175781	-0.037371	-0.170652	0.0453461	0.0321669	0.143423	-0.0173152	0.179797	-0.12083	0.0295423	0.141251	-0.33177	0.0959453	-0.0670766	-0.0311856	-0.0265342	-0.207275	0.0474495	-0.0168251	-0.239224	-0.0116852	-0.128995	-0.288855
X204071680091_R07C01	1.14222	1.25998	-0.434144	-0.542594	-0.117704	65	1	0.0943719	-0.0658138	-0.0105398	0.0996174	-0.337969	-0.346696	0.000840069	0.121599	-0.00114048	-0.428257	-0.13541	-0.128176	-0.0618216	-0.0695294	-0.240231	0.127129	-0.155324	0.0935972	-0.0713582	-0.149708	-0.030706	-0.1531	0.0467673	0.032735	0.157197	0.0118226	0.168201	-0.0980626	0.0273158	0.113078	-0.323756	0.0887286	-0.0798567	-0.0435955	-0.0116083	-0.201315	0.0633374	-0.0176548	-0.23937	-0.02406	-0.138474	-0.262484
X204071680091_R08C01	0.979744	1.26052	0.306237	-0.890085	1.39937	65	1	0.0994475	-0.0712225	-0.00576707	0.0884674	-0.336371	-0.370611	0.000818316	0.121401	-0.00598095	-0.436131	-0.138582	-0.117061	-0.0648397	-0.0560986	-0.24037	0.123549	-0.163942	0.0953878	-0.066131	-0.158122	0.0125049	-0.121698	0.0441319	0.031333	0.140795	0.0042689	0.174593	-0.115358	0.0133595	0.114292	-0.343953	0.0904788	-0.0821546	-0.0430318	-0.0249798	-0.208422	0.045754	-0.0518571	-0.23459	-0.0131252	-0.14242	-0.273681
X204071680141_R01C01	-0.567764	1.01211	-0.478733	-0.141642	-0.117704	70	1	0.0935753	-0.0666484	-0.00681167	0.0937457	-0.330795	-0.347697	0.0011563	0.107641	0.00207981	-0.42346	-0.130454	-0.1006	-0.0636185	-0.0565661	-0.220611	0.120258	-0.147916	0.0989172	-0.0651098	-0.149698	0.0139825	-0.118811	0.0426301	0.0301617	0.132333	-0.011032	0.168684	-0.107532	0.0439598	0.11564	-0.318031	0.0914699	-0.0662866	-0.0298689	-0.02107	-0.207904	0.0605822	-0.0150313	-0.233527	-0.0102895	-0.128221	-0.273638
X204071680141_R02C01	-0.334511	-0.712514	-0.593234	0.0187387	-0.87624	58	0	0.0972195	-0.058487	-0.00486845	0.106028	-0.332288	-0.354425	0.0011746	0.110709	-0.00268678	-0.450456	-0.146538	-0.120065	-0.060081	-0.0582016	-0.227365	0.135434	-0.151645	0.105452	-0.0556969	-0.160932	-0.0231983	-0.154883	0.0467225	0.0298747	0.138179	-0.0145209	0.171334	-0.119066	0.0350302	0.124617	-0.329696	0.0911847	-0.071253	-0.0362386	-0.0202665	-0.209936	0.0400325	-0.0477934	-0.241438	-0.00856068	-0.138662	-0.280843
X204071680141_R03C01	0.204382	1.46871	0.720064	-0.195102	1.39937	43	1	0.102291	-0.0744304	-0.00765971	0.101362	-0.345599	-0.379937	0.00107527	0.12872	-0.00782793	-0.443727	-0.146474	-0.115268	-0.06575	-0.0569215	-0.231515	0.125312	-0.159308	0.0905673	-0.0691344	-0.171515	0.0156298	-0.116485	0.0396418	0.0329498	0.143116	0.00282056	0.171843	-0.120618	0.0326698	0.109422	-0.347953	0.0950288	-0.0775265	-0.0412245	-0.0202371	-0.207883	0.0517045	0.0392093	-0.238118	-0.0210803	-0.129131	-0.266187
X204071680141_R04C01	0.210816	1.54538	1.84978	0.740452	-0.117704	41	1	0.102181	-0.075354	-0.00565558	0.102787	-0.309309	-0.378534	0.00104688	0.135076	-0.00471013	-0.452752	-0.162894	-0.114421	-0.0670629	-0.0547931	-0.230485	0.140277	-0.155677	0.109977	-0.0685912	-0.190869	-0.0136621	-0.151725	0.0456687	0.0314269	0.13061	-0.0342261	0.17341	-0.12866	0.0332423	0.120957	-0.356295	0.0872903	-0.0796876	-0.0459899	-0.0138144	-0.202058	0.0386457	-0.0597542	-0.242268	-0.00973269	-0.13304	-0.2756
X204071680141_R06C01	0.410287	0.91008	1.31728	-1.15739	-0.117704	51	0	0.106575	-0.0727483	-0.0092428	0.0974527	-0.330651	-0.375238	0.000963932	0.116214	-0.0021699	-0.455948	-0.155053	-0.120115	-0.0666782	-0.0588658	-0.249946	0.152912	-0.160206	0.10455	-0.0694332	-0.174166	-0.0459352	-0.182431	0.0363425	0.0326663	0.149735	-0.0196246	0.173908	-0.127002	0.0303403	0.12125	-0.343913	0.103591	-0.0743605	-0.0454076	-0.0163773	-0.207904	0.0462492	-0.0629031	-0.243239	-0.00897324	-0.134339	-0.287789
X204071680141_R08C01	0.0507569	-0.42518	-1.52401	-0.435673	-0.87624	42	0	0.101865	-0.0723169	-0.00775517	0.104045	-0.343572	-0.376852	0.000963806	0.116709	-0.00533385	-0.439879	-0.170188	-0.122977	-0.0614943	-0.06103	-0.235646	0.148719	-0.152875	0.104188	-0.0691565	-0.188416	-0.0380242	-0.170179	0.0492869	0.0318847	0.145777	-0.00658386	0.171654	-0.119622	0.0277099	0.129913	-0.354202	0.0919191	-0.0742984	-0.0375261	-0.0134355	-0.206673	0.0530955	-0.068392	-0.240534	-0.0105444	-0.134421	-0.281786
X204073570112_R01C01	-0.257297	-0.467361	-0.245787	0.3395	1.39937	58	0	0.0937212	-0.0667328	-0.00871604	0.104055	-0.327252	-0.365821	0.00144402	0.108136	-0.00309664	-0.434058	-0.134924	-0.116494	-0.063138	-0.0587994	-0.233254	0.137059	-0.157896	0.0954824	-0.0649575	-0.165113	-0.0313651	-0.157528	0.0440999	0.0306623	0.159681	-0.000386071	0.159733	-0.102142	0.0219614	0.120805	-0.333651	0.0936534	-0.0753714	-0.0391501	-0.015507	-0.211563	0.0531665	-0.0571212	-0.236996	-0.0129563	-0.131971	-0.278822
X204073570112_R02C01	1.53311	1.36777	0.38231	0.526611	0.640832	65	1	0.0936103	-0.0673065	-0.007961	0.092599	-0.317589	-0.346094	0.00126086	0.116968	-0.00285021	-0.437761	-0.129846	-0.111885	-0.0623323	-0.0561882	-0.233003	0.132834	-0.150347	0.0986599	-0.0393413	-0.156992	-0.0137139	-0.142228	0.0430488	0.0316726	0.159838	-0.0138508	0.164478	-0.108908	0.0310959	0.141605	-0.338428	0.0980803	-0.0737674	-0.0341187	-0.00942568	-0.204951	0.0563053	-0.0248737	-0.23941	-0.0173318	-0.136056	-0.271457
X204073570112_R03C01	-0.491353	0.951001	-0.386314	-0.382213	-0.87624	78	1	0.0867258	-0.0659202	-0.00885433	0.100709	-0.335207	-0.336793	0.0012652	0.106137	-0.00318942	-0.421337	-0.130026	-0.113219	-0.0590896	-0.0579829	-0.22789	0.107916	-0.154331	0.084033	-0.0518568	-0.121903	0.00647024	-0.1179	0.0342413	0.0308072	0.160708	0.0158119	0.161784	-0.0967999	0.0389909	0.117781	-0.318269	0.086015	-0.0704651	-0.038741	-0.0162394	-0.207759	0.0561812	-0.0562905	-0.232417	-0.0227967	-0.143528	-0.255129
X204073570112_R04C01	-0.386792	1.81521	0.133115	0.767182	-0.87624	48	1	0.102265	-0.0652542	-0.0111158	0.0976325	-0.328806	-0.360065	0.00122721	0.127601	-0.00358188	-0.418327	-0.142298	-0.116936	-0.0618143	-0.0560489	-0.220211	0.131348	-0.148857	0.0952443	-0.0588248	-0.174867	-8.41267e-05	-0.127234	0.0423085	0.0338481	0.137131	-0.00989267	0.171596	-0.124671	0.0328847	0.140127	-0.326706	0.102872	-0.0701498	-0.0335628	-0.0212104	-0.20574	0.0486844	-0.056099	-0.237632	-0.0190239	-0.127335	-0.27765
X204073570112_R05C01	1.23713	0.421614	-0.282249	-0.0881817	-0.117704	68	1	0.0964226	-0.0671721	-0.00778236	0.103539	-0.318357	-0.33642	0.00125918	0.123392	0.0027901	-0.425465	-0.132377	-0.122396	-0.0609552	-0.0534716	-0.215075	0.132241	-0.146979	0.0846029	-0.0631258	-0.156123	0.00216861	-0.130391	0.0388238	0.0328226	0.148089	-0.000784341	0.170969	-0.114041	0.0407288	0.125759	-0.327327	0.0952243	-0.0635604	-0.0340502	-0.0171324	-0.207366	0.056068	-0.00268766	-0.24259	-0.0202485	-0.136411	-0.274103
X204073570112_R06C01	1.52427	-0.827692	0.945075	0.793912	-0.117704	45	0	0.096145	-0.0702136	-0.00768781	0.107407	-0.339601	-0.355425	0.00122405	0.112204	-0.00473662	-0.43018	-0.139827	-0.118831	-0.0629344	-0.056243	-0.215107	0.145174	-0.141878	0.098989	-0.0567586	-0.166718	-0.0557361	-0.185022	0.0409426	0.0322544	0.159884	-0.00541168	0.168197	-0.10801	0.036361	0.149404	-0.338135	0.103635	-0.0615366	-0.0286808	-0.0194432	-0.203421	0.0593594	-0.0588132	-0.237221	-0.0166643	-0.138251	-0.285779
X204073570112_R07C01	1.23873	-0.307003	0.984296	0.25931	-0.117704	41	1	0.101433	-0.0705789	-0.00627872	0.0974369	-0.332946	-0.369585	0.00111452	0.131232	-0.00175471	-0.439335	-0.155718	-0.114832	-0.0632235	-0.0576395	-0.224557	0.138914	-0.14792	0.112188	-0.0683358	-0.187727	-0.0383033	-0.166768	0.0444665	0.0301585	0.135012	-0.0315831	0.176302	-0.127845	0.034266	0.127036	-0.347677	0.0923448	-0.0682644	-0.0358032	-0.0206456	-0.201125	0.0334713	0.00264545	-0.242396	-0.0084677	-0.133241	-0.276937
X204073570112_R08C01	0.0628217	0.731419	-0.512788	-1.31777	-0.117704	48	0	0.0965649	-0.0643542	-0.0128192	0.104747	-0.346376	-0.375984	0.00106178	0.122708	0.00577154	-0.409152	-0.173457	-0.125463	-0.0565926	-0.0629941	-0.242213	0.148672	-0.157736	0.0916921	-0.0664101	-0.184465	-0.042543	-0.176141	0.0488635	0.0318331	0.141612	0.00505092	0.168227	-0.11336	0.0286064	0.127793	-0.345381	0.0937533	-0.0738863	-0.0406639	-0.0200243	-0.207	0.0645406	-0.0137748	-0.243911	-0.0171567	-0.146429	-0.281142
X204073580111_R01C01	-0.302339	2.21814	0.418863	-0.943545	-0.117704	68	1	0.0949759	-0.0680314	-0.0102943	0.0931874	-0.32789	-0.367882	0.0013389	0.101803	-0.00419083	-0.439779	-0.138029	-0.11676	-0.0681966	-0.0578686	-0.239583	0.128342	-0.164365	0.0938847	-0.06772	-0.143971	-0.0182609	-0.148056	0.0421051	0.0328552	0.141638	-0.0042389	0.171387	-0.113919	0.0238777	0.12642	-0.334485	0.0827833	-0.0787976	-0.0410496	-0.0134555	-0.210471	0.0579972	-0.000360657	-0.238847	-0.0139507	-0.138883	-0.274837
X204073580111_R02C01	0.484284	0.448036	1.85761	-0.863355	-0.117704	41	0	0.0920237	-0.0662317	-0.0115705	0.102731	-0.348977	-0.367713	0.00117737	0.108942	-0.00453366	-0.442427	-0.1539	-0.126931	-0.0622886	-0.0659405	-0.228547	0.152518	-0.15164	0.0912586	-0.0576262	-0.182445	-0.00272045	-0.138327	0.0462086	0.0324668	0.158158	0.00255784	0.169871	-0.113577	0.0432049	0.136848	-0.336708	0.107088	-0.064558	-0.0310677	-0.0107355	-0.207555	0.0645838	0.0363662	-0.243163	-0.0170776	-0.143781	-0.276345
X204073580111_R03C01	-1.68014	-1.67382	0.278945	1.16813	-1.63478	75	0	0.0897765	-0.0680379	-0.00760658	0.0981988	-0.347688	-0.296213	0.0011929	0.0857884	-0.00909818	-0.469596	-0.100174	-0.119232	-0.0643916	-0.0614137	-0.193995	0.124188	-0.127768	0.100883	-0.0368527	-0.148354	-0.0422817	-0.167976	0.0440194	0.0320895	0.174365	0.0045017	0.166564	-0.0892171	0.043713	0.137361	-0.299247	0.109994	-0.0431048	-0.0209411	-0.0139873	-0.207974	0.0638759	-0.0330671	-0.23617	-0.0204665	-0.148287	-0.251885
X204073580111_R04C01	2.1452	0.143787	2.77198	0.179119	-0.117704	55	1	0.0925054	-0.0647474	-0.0164398	0.10932	-0.342482	-0.355026	0.00105681	0.115722	0.0028836	-0.43683	-0.146321	-0.128133	-0.0592714	-0.0668979	-0.233326	0.129738	-0.159702	0.0901397	-0.064466	-0.155819	-0.0121919	-0.14515	0.0474127	0.0318801	0.150337	0.00675475	0.166502	-0.110179	0.02707	0.132601	-0.34335	0.100353	-0.0798601	-0.0392354	-0.0108444	-0.206685	0.0545803	-0.0612863	-0.246065	-0.0244572	-0.141141	-0.271969
X204073580111_R05C01	-0.606371	0.789511	0.257078	-0.302023	-2.39331	71	1	0.0852318	-0.0711776	-0.0159189	0.0903087	-0.351279	-0.311968	0.00108507	0.0931256	-0.00893656	-0.448776	-0.129118	-0.114933	-0.0618398	-0.0676878	-0.225897	0.128272	-0.141004	0.0962722	-0.0422672	-0.157912	0.0134056	-0.115378	0.0464725	0.0324184	0.159732	0.0180539	0.161049	-0.116303	0.0507334	0.15364	-0.309198	0.113742	-0.0578926	-0.029431	-0.00651267	-0.208576	0.0661099	-0.0754355	-0.239727	-0.0214766	-0.15173	-0.270257
X204073580111_R06C01	0.107059	-1.26898	-0.708252	1.00775	-0.117704	54	0	0.0997403	-0.0635586	-0.0105132	0.0997815	-0.340061	-0.356768	0.00104025	0.114917	-0.00248049	-0.443701	-0.157825	-0.116237	-0.0619867	-0.0583301	-0.225738	0.135054	-0.147896	0.0999942	-0.0599297	-0.175371	-0.0226909	-0.158767	0.0432771	0.0322622	0.155122	0.000146885	0.173133	-0.110121	0.0324759	0.141214	-0.339694	0.0981586	-0.0659417	-0.029013	-0.0183584	-0.204789	0.055881	-0.0637599	-0.243665	-0.0143427	-0.143906	-0.271957
X204073580111_R07C01	-0.614414	-0.209223	-0.47473	-0.00799138	-1.63478	69	0	0.0960671	-0.0652217	-0.00424662	0.1053	-0.345401	-0.318078	0.001093	0.107947	-0.00245922	-0.440542	-0.121969	-0.121389	-0.0624079	-0.0529249	-0.207516	0.140852	-0.130973	0.102207	-0.0465148	-0.155228	-0.017641	-0.151345	0.0485061	0.0309902	0.163992	-0.00351095	0.173228	-0.11157	0.0656293	0.146589	-0.305798	0.114197	-0.0504944	-0.0238546	-0.0263162	-0.206153	0.0562585	-0.0106459	-0.237225	-0.0140805	-0.136488	-0.25557
X204073580111_R08C01	0.87277	0.011346	0.780691	-0.462403	-0.87624	56	0	0.0935819	-0.0499026	-0.0087491	0.102273	-0.348215	-0.352541	0.00116525	0.103085	-0.00147729	-0.431416	-0.138295	-0.132003	-0.0587771	-0.0607122	-0.227088	0.13426	-0.157319	0.0985235	-0.0622504	-0.16325	-0.0189135	-0.146781	0.047718	0.0328505	0.147023	0.00346898	0.168187	-0.114603	0.0255793	0.109397	-0.342645	0.0852876	-0.0760341	-0.0326826	-0.0228233	-0.210076	0.0498675	-0.0359128	-0.242114	-0.0230174	-0.146523	-0.27551
X204074220153_R01C01	0.395809	0.00311463	0.305367	-0.221832	-0.117704	66	0	0.103076	-0.0574803	-0.00365536	0.108241	-0.328865	-0.34643	0.00144542	0.116298	-0.000443032	-0.423578	-0.124455	-0.108014	-0.0614786	-0.052864	-0.21037	0.133087	-0.149999	0.0921912	-0.0543547	-0.146611	0.00638038	-0.126049	0.0427715	0.0323267	0.139819	-0.00290181	0.167133	-0.104374	0.0304966	0.118021	-0.32395	0.0862398	-0.0653434	-0.0322294	-0.0145391	-0.202449	0.0509443	0.00138379	-0.236942	-0.0226342	-0.137951	-0.262219
X204074220153_R02C01	-1.53214	-0.000475799	-0.228021	-1.26431	-0.87624	66	0	0.100874	-0.0623472	-0.0117285	0.103568	-0.352912	-0.370744	0.00127113	0.123647	-0.00827756	-0.443655	-0.143994	-0.124943	-0.0604748	-0.0608365	-0.236568	0.143388	-0.159476	0.0969292	-0.0783279	-0.158395	-0.0214602	-0.15474	0.0450246	0.0324218	0.146817	0.00926311	0.171951	-0.119206	0.0386014	0.10783	-0.342817	0.0929381	-0.0803862	-0.0413946	-0.0267783	-0.206454	0.056775	-0.0707791	-0.231937	-0.018818	-0.141482	-0.269449
X204074220153_R03C01	-0.536395	-0.687578	-0.155421	-0.515864	0.640832	60	0	0.104153	-0.0632057	-0.0100416	0.103809	-0.354229	-0.365462	0.00127947	0.116913	-0.00981526	-0.44644	-0.158216	-0.125371	-0.065394	-0.0598124	-0.242598	0.144057	-0.15993	0.0962134	-0.0686163	-0.160719	-0.0255182	-0.161527	0.0451809	0.0325416	0.149638	-0.00233942	0.174424	-0.129627	0.0286207	0.133827	-0.341571	0.0990642	-0.076718	-0.0429116	-0.0171633	-0.200036	0.0554736	-0.0218912	-0.239752	-0.021561	-0.138301	-0.27434
X204074220153_R04C01	-1.50319	-1.89602	-1.36802	1.19486	-0.87624	80	0	0.0948553	-0.0680481	-0.00916182	0.0955904	-0.314166	-0.327417	0.00131747	0.113277	-0.000600536	-0.444601	-0.129133	-0.11325	-0.0600274	-0.0554716	-0.220285	0.133117	-0.151969	0.0939515	-0.0623265	-0.126869	-0.00448048	-0.136106	0.0455118	0.0323657	0.160469	-0.0163859	0.157235	-0.112742	0.0298901	0.129183	-0.327118	0.0968271	-0.0671543	-0.0366424	-0.0149656	-0.208631	0.0502069	-0.0570209	-0.239048	-0.0157922	-0.146537	-0.252273
X204074220153_R05C01	0.613779	0.491013	-0.148184	-0.569324	0.640832	50	0	0.0990682	-0.0624519	-0.00927539	0.0979853	-0.342096	-0.350531	0.00133571	0.1181	-0.00613014	-0.456435	-0.144048	-0.118797	-0.0629279	-0.0621823	-0.224082	0.150284	-0.147268	0.103157	-0.052348	-0.168088	-0.037927	-0.168806	0.0486067	0.0318639	0.141448	-0.00931728	0.17194	-0.114368	0.0479719	0.138833	-0.328612	0.0935815	-0.0662458	-0.0347733	-0.0301076	-0.202979	0.04657	-0.00130728	-0.235475	-0.0143922	-0.133769	-0.275574
X204074220153_R06C01	-0.0521958	0.880105	0.166405	0.25931	0.640832	42	1	0.0957807	-0.0647939	-0.0122458	0.099912	-0.330712	-0.382562	0.00118392	0.128666	-0.0127788	-0.431371	-0.149096	-0.119315	-0.0647194	-0.0566337	-0.238146	0.131292	-0.168888	0.0897622	-0.0690728	-0.178166	-0.00263332	-0.136919	0.0431797	0.0326275	0.145799	-0.0102884	0.1661	-0.112433	0.0207991	0.111086	-0.362499	0.0888282	-0.0827016	-0.0438484	-0.0172862	-0.20464	0.0509739	-0.0586759	-0.240592	-0.0244768	-0.133583	-0.275195
X204074220153_R07C01	-1.1332	-0.618951	-0.528644	1.48889	-0.117704	78	1	0.0885173	-0.0799621	-0.00653185	0.110811	-0.317646	-0.324017	0.00113973	0.112125	-0.00454043	-0.442884	-0.116054	-0.119768	-0.0656006	-0.0566805	-0.212854	0.134896	-0.145092	0.101782	-0.0515909	-0.143551	-0.019001	-0.154053	0.0448885	0.0305652	0.166049	-0.00823153	0.166721	-0.104589	0.0538368	0.141104	-0.3056	0.104383	-0.0678784	-0.0334373	-0.0169684	-0.206621	0.0561892	0.0305242	-0.230536	-0.014855	-0.142467	-0.268145
X204074220153_R08C01	1.05374	1.84133	1.58993	-1.15739	-0.117704	60	1	0.0974539	-0.0753905	-0.0069401	0.102219	-0.317734	-0.343878	0.00102007	0.12592	-0.00278268	-0.447027	-0.131587	-0.103125	-0.0647825	-0.0523004	-0.211625	0.138985	-0.140585	0.101529	-0.0555936	-0.173718	-0.026927	-0.160833	0.0433766	0.0311945	0.157087	-0.022926	0.168575	-0.120882	0.0458934	0.153735	-0.312027	0.10549	-0.0621183	-0.0293622	-0.0133408	-0.206075	0.0329713	0.00344989	-0.245222	-0.0103461	-0.138099	-0.272346
X204086170008_R01C01	-0.184104	-1.15603	0.104291	-0.542594	-0.117704	52	0	0.0988536	-0.0605584	-0.0124039	0.103986	-0.358455	-0.351701	0.00121283	0.09819	-0.00816196	-0.431798	-0.161532	-0.119742	-0.0640318	-0.0596313	-0.213002	0.129622	-0.14173	0.0948915	-0.0594846	-0.17693	-0.00319976	-0.132464	0.0402336	0.0321709	0.155695	0.0184806	0.175468	-0.11117	0.035641	0.128045	-0.328854	0.101285	-0.0556141	-0.033058	-0.0194007	-0.208284	0.06101	-0.0270247	-0.241269	-0.0195425	-0.14642	-0.277146
X204086170008_R02C01	-0.680368	-1.02857	-0.680428	1.11467	-0.117704	66	0	0.100187	-0.0651549	-0.00767337	0.0899699	-0.346593	-0.348279	0.00113419	0.107459	-0.00330813	-0.441572	-0.132926	-0.121309	-0.0642109	-0.0540576	-0.214772	0.148787	-0.141346	0.10058	-0.0565449	-0.150187	-0.0323205	-0.157709	0.0449741	0.0328471	0.162324	-0.00914406	0.175873	-0.114531	0.0349948	0.147662	-0.31925	0.116068	-0.0586621	-0.0334009	-0.020121	-0.203749	0.0472516	-0.0755925	-0.241881	-0.0143125	-0.14661	-0.264026
X204086170008_R03C01	-0.0103713	-0.451029	-0.611766	-0.168372	-0.117704	55	0	0.0977607	-0.0575438	-0.00913297	0.103116	-0.33931	-0.358699	0.00120688	0.111967	-0.00093175	-0.438845	-0.133245	-0.12208	-0.063768	-0.0590047	-0.224512	0.145664	-0.149311	0.0995063	-0.0559378	-0.159831	-0.0271213	-0.160444	0.0428032	0.0311763	0.148949	0.000252142	0.175604	-0.109693	0.0459515	0.11955	-0.325552	0.0906386	-0.0694191	-0.034527	-0.0234558	-0.207404	0.0456399	-0.060037	-0.237235	-0.0195158	-0.137916	-0.262083
X204086170008_R04C01	0.0957987	1.28155	0.322168	0.25931	-0.87624	64	1	0.0965971	-0.0673483	-0.00342134	0.105041	-0.313406	-0.344334	0.00115376	0.123281	0.00368809	-0.445409	-0.123786	-0.111767	-0.0609544	-0.0643205	-0.203761	0.1416	-0.141656	0.106878	-0.0533986	-0.165374	-0.0348334	-0.166333	0.0481745	0.0313609	0.146404	-0.0197475	0.173065	-0.118254	0.0493561	0.145759	-0.318413	0.096244	-0.0611281	-0.0304399	-0.0209097	-0.205209	0.0398339	0.00905967	-0.239313	-0.0024664	-0.134103	-0.262509
X204086170008_R05C01	-0.956249	-0.884505	-0.981783	1.03448	-0.87624	72	0	0.0905655	-0.0713658	-0.0124597	0.104302	-0.342271	-0.336293	0.00102578	0.111076	-0.00183595	-0.439505	-0.122816	-0.124728	-0.0629319	-0.0539047	-0.217133	0.138173	-0.146723	0.0947561	-0.0577218	-0.158536	-0.0155903	-0.147718	0.0480208	0.0313415	0.164494	0.00765197	0.168118	-0.101544	0.0363452	0.138276	-0.324863	0.113096	-0.0635215	-0.0265098	-0.0155785	-0.208928	0.0594962	-0.00555575	-0.241017	-0.0137014	-0.135943	-0.271833
X204086170008_R06C01	0.933898	-1.16309	0.926783	1.06121	-0.87624	62	0	0.0988833	-0.0602785	-0.00118446	0.107928	-0.320818	-0.33311	0.000963948	0.102128	0.00116404	-0.446463	-0.131895	-0.109432	-0.0605823	-0.0561886	-0.221735	0.142777	-0.139536	0.115052	-0.0486059	-0.162619	-0.0347674	-0.168302	0.0459073	0.0313585	0.16153	-0.00781117	0.173209	-0.121142	0.049152	0.149354	-0.327117	0.0941218	-0.0614324	-0.0342234	-0.0246457	-0.206838	0.0506191	-0.055425	-0.232359	-0.00418693	-0.145448	-0.270938
X204086170008_R07C01	-2.01795	0.143008	0.394868	-1.37123	-0.117704	54	0	0.0980858	-0.0668365	-0.0105699	0.092531	-0.358681	-0.36217	0.000949492	0.115566	-0.00767724	-0.440734	-0.150177	-0.120237	-0.0626159	-0.066743	-0.221754	0.147025	-0.154779	0.0932428	-0.0542991	-0.174865	-0.00308001	-0.131665	0.0456023	0.032347	0.150856	0.0112703	0.169688	-0.119425	0.0330247	0.126933	-0.339109	0.100663	-0.0694138	-0.032503	-0.0190825	-0.207336	0.0659931	-0.00889844	-0.232717	-0.0302583	-0.139223	-0.269745
X204086170008_R08C01	0.50761	1.0387	0.498578	-0.355483	0.640832	57	1	0.102163	-0.0730263	-0.00632028	0.0931189	-0.340126	-0.343079	0.00109826	0.128251	-0.00382864	-0.452836	-0.137272	-0.115846	-0.0666078	-0.0552159	-0.221249	0.151769	-0.144971	0.107527	-0.0561736	-0.17195	-0.0405471	-0.173058	0.0439691	0.0319768	0.147907	-0.0184139	0.175716	-0.123743	0.0377884	0.153996	-0.337009	0.0979701	-0.0625017	-0.0315027	-0.0173574	-0.206546	0.0492582	0.0473477	-0.24073	-0.0136744	-0.135473	-0.276425
X204086170032_R01C01	-0.169626	0.232924	-0.149446	-0.00799138	-0.87624	59	1	0.0987186	-0.0669744	-0.00464524	0.103981	-0.335216	-0.341567	0.00111251	0.124522	-0.00234934	-0.423416	-0.137382	-0.110452	-0.0655658	-0.0520674	-0.209329	0.141438	-0.13803	0.103624	-0.049626	-0.16829	-0.0298715	-0.158131	0.0466757	0.0309668	0.152491	-0.0207541	0.172287	-0.116089	0.0471255	0.147913	-0.31124	0.0936192	-0.0607826	-0.0257586	-0.0198264	-0.208575	0.043238	0.00654576	-0.239899	-0.00522137	-0.136598	-0.268561
X204086170032_R02C01	1.55483	0.129286	-0.414673	0.580071	0.640832	63	1	0.102146	-0.0660596	-0.00313465	0.100191	-0.310102	-0.328034	0.00102915	0.117305	-0.00206002	-0.451221	-0.129262	-0.118281	-0.0614544	-0.0558067	-0.203133	0.148458	-0.123856	0.106638	-0.0351361	-0.16272	-0.0402006	-0.167576	0.0467735	0.0286578	0.148181	-0.0195383	0.175044	-0.125625	0.0634387	0.158509	-0.308924	0.112265	-0.0477886	-0.0214941	-0.0243922	-0.206857	0.0432383	-0.0537122	-0.237409	-0.00795223	-0.138408	-0.271516
X204086170032_R03C01	-1.01175	-0.610439	-0.219061	0.125659	1.39937	61	0	0.0932655	-0.0671294	-0.00894774	0.106716	-0.344779	-0.347347	0.00116206	0.109228	-0.00496635	-0.448849	-0.135951	-0.124292	-0.0637155	-0.0585749	-0.223209	0.141645	-0.151868	0.0928344	-0.0615424	-0.154187	-0.0185867	-0.154494	0.0434096	0.0314321	0.164092	0.00162237	0.170403	-0.107877	0.037399	0.135213	-0.330751	0.0979565	-0.0677298	-0.0301056	-0.0256982	-0.20835	0.0662095	-0.0511504	-0.237177	-0.0173107	-0.145605	-0.274462
X204086170032_R04C01	1.16635	1.04761	0.47224	-1.29104	-0.87624	47	0	0.101473	-0.0600982	-0.0118976	0.109778	-0.340653	-0.351837	0.00105765	0.1202	-0.00470017	-0.442555	-0.139091	-0.11975	-0.0646516	-0.0556336	-0.204944	0.14882	-0.131477	0.101005	-0.0494941	-0.17758	-0.0434571	-0.171435	0.0481763	0.0310054	0.146339	-0.0189815	0.172895	-0.115721	0.0582479	0.152683	-0.325027	0.117215	-0.0538381	-0.0230597	-0.0259735	-0.207383	0.0452651	-0.0552305	-0.23632	-0.0120207	-0.139793	-0.285199
X204086170032_R05C01	0.0933858	0.254008	0.0102783	0.179119	0.640832	70	1	0.082126	-0.0646892	-0.0136444	0.089944	-0.368625	-0.340289	0.00102994	0.0994249	-0.00664393	-0.439936	-0.121011	-0.111468	-0.0641331	-0.0640626	-0.23885	0.113495	-0.151337	0.0838272	-0.0561262	-0.129177	2.01485e-05	-0.132575	0.0316119	0.032354	0.163614	0.0088455	0.164485	-0.0962994	0.0236459	0.120411	-0.31987	0.0954884	-0.0689977	-0.035779	-0.0152925	-0.209901	0.0687282	-0.0301168	-0.236371	-0.0336483	-0.152782	-0.267317
X204086170032_R07C01	1.20576	0.45413	0.487355	-1.39796	-0.117704	42	0	0.101335	-0.064874	-0.016437	0.0974362	-0.356947	-0.384825	0.000951753	0.113685	-0.00715328	-0.447562	-0.1538	-0.124683	-0.0646322	-0.0581325	-0.242079	0.144283	-0.159956	0.0897979	-0.0765272	-0.179898	-0.0283372	-0.155808	0.0503973	0.0330783	0.140922	0.0151789	0.173557	-0.107412	0.0301975	0.137954	-0.353413	0.096204	-0.0732644	-0.0389494	-0.0185485	-0.209065	0.0687603	-0.0713163	-0.242749	-0.0244288	-0.143789	-0.290667
X204086170032_R08C01	-0.669108	1.10264	1.0424	-0.515864	-1.63478	61	1	0.0939204	-0.0666128	-0.00473183	0.0978303	-0.331238	-0.35997	0.00101098	0.118759	-0.00281806	-0.459009	-0.13785	-0.109404	-0.0631516	-0.0521774	-0.224572	0.138513	-0.151805	0.103133	-0.057715	-0.161252	0.0118914	-0.122385	0.0437125	0.031578	0.142799	-0.0223322	0.171482	-0.121763	0.033425	0.126866	-0.330139	0.094592	-0.0750423	-0.0358187	-0.0174129	-0.205827	0.0396269	-0.00417077	-0.235404	-0.0125388	-0.135196	-0.282594
X204086170046_R01C01	-0.988422	-0.48424	-1.9142	0.25931	-0.117704	83	1	0.0892081	-0.0760277	-0.0100224	0.119869	-0.332862	-0.349594	0.00126485	0.110013	-0.00133921	-0.446589	-0.113878	-0.103827	-0.0638508	-0.0677444	-0.249147	0.120778	-0.169059	0.0844423	-0.0534212	-0.137039	0.0153301	-0.122007	0.046939	0.0326825	0.157592	0.00706308	0.157415	-0.0990989	0.0248166	0.107229	-0.338976	0.088504	-0.0864396	-0.046369	0.0011266	-0.212865	0.0575974	0.0106196	-0.234864	-0.0309785	-0.140837	-0.273878
X204086170046_R02C01	3.51013	1.27209	1.87319	-0.221832	-0.87624	48	1	0.10038	-0.074461	-0.0119888	0.102902	-0.326438	-0.371972	0.00107692	0.127317	-0.00920192	-0.447294	-0.158407	-0.125505	-0.0668763	-0.0572412	-0.242486	0.132682	-0.160656	0.0874308	-0.0701682	-0.17302	0.0161363	-0.120553	0.0448394	0.0334944	0.156154	0.0053989	0.175205	-0.117728	0.0220857	0.129506	-0.345361	0.0971829	-0.0771128	-0.0378896	-0.00805698	-0.208351	0.0608221	-0.061819	-0.244559	-0.0246758	-0.133701	-0.272363
X204086170046_R03C01	-0.217885	-0.436526	0.615001	-0.462403	-0.117704	53	0	0.101134	-0.0638135	-0.00756388	0.108533	-0.321551	-0.352089	0.00106493	0.115823	-0.00543233	-0.43731	-0.142486	-0.116117	-0.0627745	-0.0560552	-0.214177	0.147232	-0.133762	0.103272	-0.0482894	-0.180339	-0.0381273	-0.169381	0.0462196	0.032012	0.14209	-0.0188529	0.174045	-0.12064	0.0435681	0.140009	-0.328133	0.108257	-0.0545016	-0.0280526	-0.0213965	-0.205419	0.0393952	-0.0519847	-0.240262	-0.00774769	-0.12994	-0.270175
X204086170046_R04C01	-0.0899987	0.183469	0.477999	-0.0347215	2.1579	52	1	0.0955781	-0.0632911	-0.00199801	0.103629	-0.33379	-0.33619	0.00108391	0.126328	-0.00264887	-0.453081	-0.144331	-0.116635	-0.0619538	-0.0626119	-0.208133	0.145138	-0.133893	0.129627	-0.0519166	-0.170072	-0.0484216	-0.169392	0.0463095	0.0281809	0.128648	-0.0263244	0.179632	-0.120709	0.0527522	0.123969	-0.335569	0.0974233	-0.0544185	-0.0294421	-0.0417939	-0.205782	0.0296034	-0.0170904	-0.242614	0.00177053	-0.131747	-0.232816
X204086170046_R05C01	-0.176061	-0.128558	-0.730154	-0.649514	-0.117704	63	0	0.101042	-0.0667629	-0.00884845	0.0996001	-0.338383	-0.346966	0.00107117	0.0978792	0.00129764	-0.449932	-0.133243	-0.122533	-0.0600222	-0.0664601	-0.209412	0.128079	-0.135854	0.0952081	-0.0434314	-0.149151	0.00479355	-0.13614	0.0479415	0.032493	0.151557	-0.00786933	0.174009	-0.106095	0.0465797	0.14454	-0.310406	0.120533	-0.0545354	-0.0261138	-0.0153427	-0.208351	0.0429416	-0.060485	-0.239595	-0.0157122	-0.140437	-0.27392
X204086170046_R06C01	-0.545243	-0.222788	1.54922	1.00775	1.39937	66	1	0.0909357	-0.0766387	-0.00649302	0.112347	-0.321328	-0.341891	0.00100257	0.118873	-0.00268595	-0.45228	-0.124616	-0.119474	-0.0606723	-0.0545325	-0.22382	0.143008	-0.141589	0.10015	-0.0563667	-0.167127	-0.0481544	-0.176054	0.0499003	0.0304823	0.165479	-0.0205111	0.168046	-0.116169	0.0539017	0.136291	-0.32455	0.107916	-0.0631965	-0.0281167	-0.00941134	-0.207888	0.049442	-0.0149513	-0.241903	-0.0236812	-0.14004	-0.283919
X204086170046_R07C01	0.419135	-0.423535	-0.162125	-0.515864	1.39937	58	0	0.0998928	-0.0627311	-0.0116029	0.0968419	-0.358876	-0.351485	0.00106176	0.112875	-0.000408486	-0.443152	-0.136911	-0.124293	-0.0597954	-0.0632874	-0.222242	0.141665	-0.146212	0.0975616	-0.0626429	-0.162177	-0.0450643	-0.172649	0.0456714	0.0326486	0.143333	0.00273916	0.177214	-0.11288	0.0301555	0.138547	-0.33023	0.098872	-0.0628487	-0.0290484	-0.0267481	-0.206572	0.0525321	-0.0227638	-0.241915	-0.0223179	-0.143004	-0.263987
X204086170046_R08C01	-0.980379	-0.965522	-1.3058	0.41969	1.39937	72	0	0.102075	-0.0596951	-0.0068049	0.10389	-0.330941	-0.328418	0.000914506	0.110487	-0.00434811	-0.453932	-0.147571	-0.135483	-0.0630389	-0.0621778	-0.206253	0.140063	-0.128201	0.105601	-0.0485923	-0.15715	-0.0388782	-0.167995	0.0476164	0.0308733	0.147732	-0.00606632	0.174562	-0.115729	0.0563058	0.132211	-0.31178	0.0996902	-0.0534983	-0.0196293	-0.0288375	-0.2073	0.0377468	-0.0206803	-0.236675	-0.0144027	-0.122794	-0.269634
X204086170062_R01C01	0.593672	2.16676	1.67673	0.125659	2.1579	65	1	0.0924998	-0.0591853	-0.012594	0.102312	-0.350209	-0.350833	0.00132879	0.113258	-0.00429889	-0.440267	-0.12991	-0.114613	-0.0609484	-0.0607949	-0.22613	0.128446	-0.156319	0.0935452	-0.065065	-0.152053	0.0199631	-0.117	0.0416453	0.0310767	0.135579	0.00398035	0.165438	-0.117542	0.0242779	0.123507	-0.333909	0.0949091	-0.0732718	-0.0401655	-0.016326	-0.208176	0.0591905	-0.0188617	-0.23625	-0.0231695	-0.140367	-0.26507
X204086170062_R02C01	-0.342555	0.463062	-0.0255937	-1.58507	-0.87624	56	0	0.103823	-0.0585767	-0.00700487	0.105038	-0.34122	-0.35892	0.00126457	0.113152	0.000266705	-0.443374	-0.146602	-0.121368	-0.0614908	-0.0592918	-0.225125	0.147221	-0.150303	0.109316	-0.0668399	-0.16201	-0.0388273	-0.163925	0.0471666	0.0312694	0.137028	-0.0138945	0.175597	-0.128517	0.0416854	0.110366	-0.339103	0.0876846	-0.069273	-0.0414548	-0.0319815	-0.204189	0.0394953	-0.0634529	-0.235517	-0.00930726	-0.134168	-0.29324
X204086170062_R03C01	4.41499	1.69707	1.3802	0.0187387	-0.117704	49	1	0.093157	-0.0652723	-0.0182438	0.101444	-0.350331	-0.377686	0.00115765	0.116494	-0.012423	-0.438284	-0.158381	-0.114912	-0.0620821	-0.06622	-0.238677	0.124172	-0.165448	0.0812057	-0.0690803	-0.174919	0.0701506	-0.0598618	0.0396826	0.0327895	0.139572	0.0156851	0.162782	-0.106296	0.022659	0.109903	-0.349792	0.0905812	-0.0814359	-0.0412818	-0.0145478	-0.207628	0.0814313	-0.0138297	-0.241834	-0.0330937	-0.145651	-0.27336
X204086170062_R04C01	0.582411	1.82699	0.77877	-0.997006	-0.87624	65	1	0.0961953	-0.0777404	-0.0116991	0.0953087	-0.359483	-0.355783	0.00109148	0.114185	-0.0016135	-0.432391	-0.136577	-0.115038	-0.0622239	-0.0631519	-0.23178	0.135418	-0.16323	0.0952748	-0.0563796	-0.159361	-0.0127116	-0.141482	0.0471628	0.0332539	0.146053	-0.000623244	0.170693	-0.122316	0.0309274	0.12539	-0.347663	0.0941808	-0.0799139	-0.0477592	-0.0227248	-0.211903	0.0707411	-0.0243364	-0.238771	-0.0259324	-0.139144	-0.273309
X204086170062_R05C01	-0.381966	-0.0797549	0.245095	-0.970275	2.1579	52	0	0.105938	-0.0664459	-0.00772432	0.104314	-0.340146	-0.361144	0.00109602	0.120114	-0.00238904	-0.442032	-0.152239	-0.12739	-0.0658685	-0.0610825	-0.226541	0.150774	-0.145268	0.105311	-0.0622761	-0.169531	-0.047436	-0.177714	0.0477615	0.0315903	0.129593	-0.0122872	0.176585	-0.134639	0.035814	0.134301	-0.343419	0.0916626	-0.067643	-0.0322179	-0.0234544	-0.206711	0.0417153	-0.0481538	-0.237519	-0.0123385	-0.127849	-0.28076
X204086170062_R06C01	0.357202	-0.0349502	-1.49356	-0.302023	1.39937	73	1	0.0998888	-0.0694065	-0.00522702	0.103573	-0.333554	-0.355958	0.00105152	0.127811	-0.00461881	-0.436605	-0.162591	-0.107889	-0.0673356	-0.0512569	-0.233189	0.13309	-0.159809	0.0986001	-0.0655655	-0.158711	0.0248131	-0.114849	0.0344603	0.0336703	0.14822	-0.0194729	0.172193	-0.117288	0.0203532	0.112498	-0.346569	0.081231	-0.0769149	-0.049865	-0.0235845	-0.207804	0.0414773	-0.0526073	-0.244311	-0.0148928	-0.13809	-0.266752
X204086170062_R07C01	0.921029	-0.390684	-0.106809	0.152389	-0.117704	53	0	0.0955392	-0.0585028	-0.00606871	0.0979313	-0.333633	-0.38096	0.00102066	0.126338	-0.00227295	-0.44586	-0.166784	-0.124451	-0.063199	-0.056383	-0.245358	0.147215	-0.163231	0.104796	-0.0729393	-0.171948	-0.0473778	-0.178412	0.0473252	0.0312043	0.135379	-0.0197747	0.174272	-0.127852	0.0298673	0.107026	-0.352163	0.0788413	-0.0800324	-0.044326	-0.0265997	-0.206405	0.0440912	0.0224991	-0.238558	-0.0103745	-0.135096	-0.293387
X204086170062_R08C01	-0.602349	-0.667735	0.163994	0.072199	2.1579	45	0	0.0953435	-0.0717579	-0.0106221	0.101955	-0.350848	-0.36637	0.00106148	0.107491	-0.00490367	-0.435922	-0.153497	-0.124862	-0.0609333	-0.0628654	-0.223174	0.136949	-0.155803	0.0961351	-0.0645062	-0.177922	-0.00803816	-0.144272	0.0445428	0.0322564	0.152733	0.00798032	0.168217	-0.106459	0.0408049	0.135778	-0.343933	0.10007	-0.0704258	-0.0344032	-0.00955224	-0.20979	0.0647209	-0.0784006	-0.23846	-0.0213968	-0.141533	-0.271654
X204088010050_R01C01	0.103842	-1.08492	-0.71509	1.38197	-0.117704	45	0	0.07722	-0.0705299	-0.0161989	0.0925563	-0.357367	-0.359881	0.00145438	0.104943	0.00462474	-0.404921	-0.139354	-0.123823	-0.0568705	-0.0628436	-0.235156	0.118803	-0.157467	0.0823193	-0.0613663	-0.170557	0.00517656	-0.124521	0.0431476	0.0332007	0.164118	0.0216586	0.153373	-0.0857533	0.0291811	0.123605	-0.334391	0.0993715	-0.0693931	-0.0328783	-0.00490472	-0.20734	0.0813841	-0.000633436	-0.237417	-0.0312038	-0.155066	-0.273786
X204088010050_R02C01	-2.01795	-0.918678	-0.442068	0.41969	1.39937	62	0	0.0990645	-0.0579353	-0.00681032	0.100333	-0.315043	-0.355834	0.00149574	0.119514	0.00918475	-0.411437	-0.135194	-0.118054	-0.0586344	-0.054063	-0.237778	0.138894	-0.151094	0.0991944	-0.0654051	-0.153639	-0.0261813	-0.158772	0.0428498	0.0313991	0.147702	-0.00701351	0.165509	-0.10727	0.0413955	0.131354	-0.327878	0.0986598	-0.0707557	-0.0325275	-0.0201936	-0.203561	0.0536123	0.0107675	-0.237003	-0.0154926	-0.13421	-0.266185
X204088010050_R03C01	0.573564	-0.729098	-0.184269	-0.997006	-0.117704	53	0	0.0990033	-0.0669795	-0.0174356	0.0983643	-0.348625	-0.380305	0.00145334	0.119396	-0.00942739	-0.44474	-0.160242	-0.127546	-0.0636918	-0.0620472	-0.253343	0.141721	-0.167664	0.0812919	-0.0726192	-0.166206	-0.000760139	-0.131336	0.0467161	0.0325678	0.145838	4.59517e-06	0.171871	-0.119094	0.026482	0.115727	-0.346061	0.100394	-0.0793749	-0.0450651	-0.0190427	-0.207172	0.0654556	-0.0197593	-0.24068	-0.0251535	-0.14113	-0.277991
X204088010050_R05C01	-1.17905	-0.838195	-1.13373	0.41969	-0.117704	73	0	0.0982109	-0.0679566	-0.00816384	0.102672	-0.342613	-0.319658	0.00137996	0.105513	-0.00294683	-0.439733	-0.129889	-0.120476	-0.0635292	-0.0593204	-0.206596	0.13571	-0.137167	0.0992685	-0.0485128	-0.153813	-0.0390091	-0.169951	0.0462553	0.030869	0.15402	-0.00322698	0.172211	-0.109066	0.0441455	0.14048	-0.323251	0.112329	-0.0552996	-0.0303842	-0.0181392	-0.203349	0.051913	-0.010461	-0.238338	-0.0147336	-0.141896	-0.266687
X204088010050_R07C01	-0.100455	-0.271101	0.911395	1.67601	-0.117704	53	1	0.0949786	-0.0728301	-0.0121788	0.105805	-0.324396	-0.387251	0.00141044	0.13031	-0.00607524	-0.43601	-0.165306	-0.111218	-0.0657675	-0.0529498	-0.246715	0.139475	-0.176193	0.0868476	-0.0861176	-0.176015	-0.0132866	-0.148496	0.0483388	0.0323539	0.153536	-0.0122948	0.170543	-0.125455	0.00719592	0.122941	-0.355156	0.0872554	-0.0922872	-0.0542914	-0.0125458	-0.209636	0.0437517	-0.00525344	-0.244914	-0.0187656	-0.137281	-0.274083
X204088010050_R08C01	-1.06403	-1.1386	-0.162956	0.606801	-0.117704	63	0	0.102453	-0.0705827	-0.00868865	0.105865	-0.323215	-0.366295	0.00122903	0.114897	0.00261265	-0.440033	-0.144782	-0.119126	-0.0624653	-0.0556105	-0.225148	0.142221	-0.157049	0.103004	-0.0575732	-0.161481	0.00434507	-0.133809	0.0487436	0.0313022	0.133512	-0.0123974	0.170513	-0.124275	0.0352877	0.129176	-0.330649	0.095531	-0.0767069	-0.0421392	-0.0214309	-0.203172	0.035461	-0.00799774	-0.238966	-0.014116	-0.133659	-0.25438
X204088010124_R01C01	-0.799407	0.594505	-0.181223	-1.10393	-0.117704	57	0	0.102692	-0.0617907	-0.0136125	0.0964926	-0.359315	-0.376267	0.00122721	0.122502	-0.00580864	-0.442754	-0.162645	-0.125773	-0.0635658	-0.0599307	-0.251755	0.155557	-0.164404	0.10213	-0.0764395	-0.167307	-0.0484492	-0.179906	0.0455245	0.0315718	0.140955	-0.00114751	0.174688	-0.127307	0.0194809	0.132663	-0.350833	0.097072	-0.0795682	-0.0447574	-0.021536	-0.207443	0.0525238	-0.0163949	-0.242123	-0.0183077	-0.139005	-0.270125
X204088010124_R02C01	0.765796	0.792202	0.735135	0.31277	-0.117704	64	1	0.091372	-0.0712586	-0.00770678	0.100798	-0.325744	-0.345274	0.00125343	0.125516	-0.00429982	-0.429766	-0.133345	-0.11487	-0.0605802	-0.0645222	-0.221506	0.132053	-0.146342	0.102944	-0.0540891	-0.158623	0.00613848	-0.128155	0.0449086	0.0305589	0.146207	-0.00429205	0.164394	-0.118284	0.0494934	0.121924	-0.32761	0.0973896	-0.0676223	-0.029677	-0.0208547	-0.206426	0.0437825	-0.00518088	-0.235557	-0.0108084	-0.132035	-0.258875
X204088010124_R03C01	0.593672	-0.833651	-0.606199	-0.141642	-0.117704	58	0	0.108059	-0.0625682	-0.00616446	0.106436	-0.33748	-0.374977	0.00116601	0.121152	-0.00413095	-0.443091	-0.158568	-0.12133	-0.0623972	-0.0555339	-0.231226	0.163948	-0.159533	0.112665	-0.0705542	-0.16654	-0.0504552	-0.179125	0.0495904	0.0302726	0.140626	-0.0319733	0.179324	-0.130803	0.0274593	0.127607	-0.347101	0.0856389	-0.0757444	-0.0406945	-0.0253675	-0.20423	0.0459512	-0.00789258	-0.240601	-0.0063094	-0.129987	-0.268478
X204088010124_R04C01	1.3449	0.0451162	1.46026	-0.702974	1.39937	55	1	0.0893721	-0.0694074	-0.0193762	0.105938	-0.348201	-0.342235	0.00116255	0.120453	-0.0092102	-0.427539	-0.146308	-0.123016	-0.0628974	-0.0619058	-0.224458	0.123503	-0.147956	0.0738474	-0.0521775	-0.165688	0.0233034	-0.11301	0.0431131	0.0326682	0.148564	0.0158693	0.166941	-0.102469	0.0370459	0.130653	-0.328243	0.102929	-0.0637109	-0.0372435	-0.014674	-0.205166	0.064954	-0.0112735	-0.236848	-0.0309972	-0.143515	-0.270632
X204088010124_R05C01	0.563107	1.4363	0.648228	-1.0772	2.1579	54	1	0.0963942	-0.0680857	-0.00906096	0.105078	-0.328193	-0.373314	0.00121966	0.125854	-0.0043644	-0.424835	-0.140065	-0.119607	-0.0658008	-0.0573468	-0.23242	0.137155	-0.155838	0.0958078	-0.0655001	-0.160803	-0.0200924	-0.148798	0.0464995	0.0331135	0.143167	-0.014386	0.170083	-0.116745	0.0257939	0.121998	-0.348267	0.0924839	-0.0756638	-0.0415838	-0.0159881	-0.200977	0.0538469	-0.0044272	-0.242276	-0.019738	-0.132678	-0.274135
X204088010124_R06C01	-1.49032	0.305127	-1.00746	1.24832	0.640832	79	1	0.0918611	-0.0778608	-0.00779692	0.114143	-0.310369	-0.328464	0.00116618	0.114056	-0.00482941	-0.43499	-0.111218	-0.113527	-0.0629259	-0.0557901	-0.214698	0.139187	-0.141307	0.106906	-0.0466685	-0.150636	-0.0488493	-0.174576	0.0472674	0.0302846	0.167572	-0.0198407	0.16772	-0.109711	0.0500295	0.142714	-0.319874	0.111798	-0.0601028	-0.028266	-0.0141591	-0.204041	0.0465258	0.00225833	-0.230312	-0.0106402	-0.128527	-0.268135
X204088010124_R07C01	-0.124584	0.0227925	0.355386	0.36623	2.1579	74	1	0.0961918	-0.0742379	0.0109808	0.122755	-0.28288	-0.272312	0.00138904	0.127946	0.00625237	-0.462309	-0.113585	-0.0875526	-0.0592105	-0.0604196	-0.163786	0.164368	-0.116298	0.124288	-0.0355449	-0.140933	-0.0167436	-0.15537	0.0449036	0.0292336	0.183201	-0.0429535	0.166751	-0.120895	0.0664718	0.191222	-0.280594	0.123067	-0.0463534	-0.0239709	-0.0121977	-0.205163	0.040291	0.065034	-0.221995	-1.73714e-05	-0.135152	-0.265479
X204088010124_R08C01	0.724775	1.20909	1.22955	-0.489133	2.1579	66	1	0.0936057	-0.0683392	-0.0156288	0.094057	-0.344372	-0.378157	0.00128664	0.120273	-0.00106634	-0.426545	-0.133444	-0.115831	-0.0630285	-0.0646619	-0.256023	0.134152	-0.175522	0.0893252	-0.0726333	-0.144609	0.0171377	-0.116868	0.0460842	0.033412	0.15353	-0.00265719	0.168123	-0.109012	0.0180022	0.106848	-0.361069	0.0846964	-0.0885647	-0.0541091	-0.0230704	-0.202767	0.0514615	0.0326077	-0.239388	-0.0270627	-0.133624	-0.270138
X204088010150_R01C01	-1.10987	0.371683	0.330753	-1.63853	1.39937	52	0	0.103405	-0.0584313	-0.0136031	0.106424	-0.355607	-0.368936	0.00149854	0.110176	-0.00533437	-0.434639	-0.162108	-0.125047	-0.0640115	-0.0568426	-0.232342	0.145205	-0.151935	0.0967851	-0.0565271	-0.16808	-0.0228894	-0.148119	0.0427887	0.0318799	0.142756	-0.0067809	0.168212	-0.12289	0.0389471	0.128973	-0.333246	0.100523	-0.0691767	-0.0340312	-0.026058	-0.202186	0.0465938	0.025378	-0.234635	-0.0137824	-0.141205	-0.275688
X204088010150_R02C01	-0.127802	-1.06706	-1.33439	2.18388	-0.87624	66	1	0.0909502	-0.0719091	-0.0071692	0.0979603	-0.307281	-0.331281	0.00144094	0.141924	0.0182919	-0.392442	-0.136755	-0.110042	-0.0516854	-0.052096	-0.204625	0.109091	-0.155791	0.0944656	-0.064934	-0.152778	-0.0131188	-0.144323	0.042547	0.0292435	0.161313	0.000834874	0.157412	-0.11071	0.0206402	0.126384	-0.345162	0.0943475	-0.0696963	-0.0475079	-0.00912899	-0.207772	0.0507323	-0.0164029	-0.235698	-0.0185202	-0.128023	-0.257989
X204088010150_R03C01	0.255054	-0.336121	-0.754825	1.32851	-0.117704	79	1	0.0874094	-0.0679023	-0.0062429	0.106526	-0.318059	-0.33132	0.00157633	0.103518	-0.000538921	-0.427954	-0.1221	-0.125594	-0.0605984	-0.0536252	-0.219624	0.133994	-0.144907	0.106803	-0.0556226	-0.135393	-0.0276996	-0.159239	0.0453438	0.0308243	0.139339	-0.00924024	0.148425	-0.106525	0.0490209	0.140009	-0.30836	0.091599	-0.0706034	-0.0315257	-0.0206256	-0.204364	0.0556561	0.00864915	-0.227533	-0.0080249	-0.137453	-0.265231
X204088010150_R04C01	0.853466	-0.829716	-1.62916	-0.863355	-0.87624	69	0	0.0990795	-0.0681954	-0.00594278	0.0988517	-0.32651	-0.335912	0.00151432	0.123179	-0.00432459	-0.433898	-0.134369	-0.116069	-0.0646265	-0.0580422	-0.207894	0.138941	-0.128467	0.0995646	-0.0416981	-0.156942	-0.0329906	-0.158073	0.045505	0.0327352	0.14681	-0.0123003	0.168847	-0.119556	0.0428325	0.164684	-0.305692	0.119003	-0.0484747	-0.0194323	-0.0173175	-0.20573	0.042726	0.0299597	-0.239584	-0.0134002	-0.133586	-0.251417
X204088010150_R05C01	1.04731	0.013961	-0.450435	-0.997006	-0.117704	57	0	0.0997913	-0.0642286	-0.0183145	0.107585	-0.365022	-0.347896	0.00151109	0.117475	-0.0028364	-0.445188	-0.150212	-0.133337	-0.0601459	-0.0622014	-0.217809	0.149354	-0.141939	0.0883314	-0.0515921	-0.168125	-0.0312078	-0.163393	0.0465235	0.0337322	0.149625	0.00875361	0.172267	-0.117824	0.0391045	0.15548	-0.330549	0.12384	-0.0543894	-0.0269525	-0.0150183	-0.206422	0.0683292	0.0404609	-0.242439	-0.0118697	-0.140223	-0.262788
X204088010150_R06C01	0.765796	0.595692	0.198531	1.51563	-0.117704	66	1	0.0894507	-0.0713773	-0.00270332	0.101922	-0.297977	-0.343812	0.00138934	0.114743	-0.00189203	-0.430213	-0.130068	-0.117202	-0.0645127	-0.0529394	-0.212552	0.139793	-0.143572	0.110034	-0.0601514	-0.164392	-0.0299383	-0.166717	0.0446508	0.0308352	0.154422	-0.0245189	0.169381	-0.11617	0.0486569	0.157267	-0.318297	0.104656	-0.069562	-0.029726	-0.0142663	-0.203507	0.0426206	-0.0285327	-0.234904	-0.00892548	-0.135004	-0.251873
X204088010150_R07C01	-0.886274	-2.1021	-1.16185	1.19486	-0.87624	69	1	0.0873281	-0.0822372	-0.00629977	0.10618	-0.289889	-0.347578	0.00125072	0.129129	0.00159797	-0.439412	-0.127862	-0.12461	-0.0610801	-0.0538485	-0.225547	0.137767	-0.156211	0.0999834	-0.0601697	-0.147848	-0.0352745	-0.169558	0.0457924	0.0311236	0.158185	-0.00670246	0.16245	-0.0989013	0.0366423	0.139495	-0.323001	0.102787	-0.0759998	-0.0375287	-0.011842	-0.203629	0.0542895	-0.0464593	-0.239654	-0.0221881	-0.128654	-0.27203
X204088010150_R08C01	-0.422986	0.569828	0.883261	-0.00799138	-0.117704	42	0	0.098066	-0.0719669	-0.0136337	0.103448	-0.335961	-0.380289	0.00108934	0.122196	-0.00972482	-0.434256	-0.164173	-0.124416	-0.0649162	-0.0600332	-0.234154	0.137086	-0.160172	0.0943705	-0.07063	-0.183203	-0.0108679	-0.147645	0.0429054	0.0327438	0.161211	-0.00107257	0.170229	-0.119759	0.024589	0.109701	-0.354305	0.0907277	-0.0753777	-0.0424896	-0.0107237	-0.204771	0.0541914	-0.00119454	-0.244798	-0.0195312	-0.143747	-0.277869
X204088010153_R01C01	-1.33428	0.213918	0.190928	-0.970275	1.39937	60	0	0.101917	-0.0681939	-0.0107115	0.10566	-0.343911	-0.377971	0.00139046	0.121334	-0.00342797	-0.435622	-0.157699	-0.125485	-0.0621175	-0.0632767	-0.243925	0.139624	-0.170472	0.094193	-0.080126	-0.162733	-0.0316539	-0.162287	0.0454427	0.0319286	0.136323	-0.0125847	0.17075	-0.122392	0.017914	0.105545	-0.35118	0.078648	-0.0860777	-0.0572324	-0.0204401	-0.198616	0.0523781	0.00877495	-0.240839	-0.0124269	-0.13716	-0.284495
X204088010153_R02C01	-0.892708	-1.59002	-1.7901	-0.114912	-0.117704	75	0	0.0879072	-0.0671794	-0.0114347	0.101455	-0.328063	-0.330328	0.00132256	0.101971	-0.00266436	-0.43147	-0.132993	-0.119319	-0.0592683	-0.0619075	-0.210442	0.137039	-0.136021	0.0942851	-0.0376958	-0.151754	-0.0198084	-0.165903	0.049862	0.0327057	0.169462	-0.00518311	0.164122	-0.0969118	0.0580055	0.152601	-0.317204	0.111043	-0.0599207	-0.022512	-0.0189077	-0.205912	0.0561866	0.0138335	-0.236056	-0.0209294	-0.137644	-0.26901
X204088010153_R03C01	-2.01795	-1.94201	-2.16261	0.633531	-0.87624	81	0	0.0867672	-0.0650718	-0.0109751	0.101296	-0.332839	-0.336648	0.00127259	0.112335	-0.00350033	-0.432391	-0.120518	-0.124268	-0.0637928	-0.0548313	-0.225231	0.130867	-0.139584	0.0933861	-0.0520672	-0.1374	-0.0359414	-0.16995	0.0466463	0.0306618	0.174059	0.00561535	0.160907	-0.111573	0.0429348	0.13178	-0.321613	0.108386	-0.060991	-0.0323126	-0.0233509	-0.206083	0.0464523	0.0158241	-0.230519	-0.0182034	-0.132703	-0.260001
X204088010153_R04C01	-0.657043	-0.00684431	-0.750931	2.98578	1.39937	45	1	0.0897531	-0.0806559	-0.00805223	0.102558	-0.318099	-0.371945	0.00124835	0.128894	-0.00445409	-0.414237	-0.130327	-0.112974	-0.0637967	-0.0588221	-0.227873	0.1324	-0.157534	0.0872206	-0.0581412	-0.177644	0.0326773	-0.106627	0.0457274	0.0324139	0.150571	-0.0142779	0.16579	-0.115791	0.0283491	0.138307	-0.335801	0.0999968	-0.0716678	-0.0475147	-0.0157778	-0.204011	0.0384624	-0.0469359	-0.241729	-0.0200017	-0.13581	-0.278501
X204088010153_R05C01	0.125558	-0.63625	0.0712516	0.0989291	-0.87624	60	0	0.0987821	-0.0556624	-0.00177123	0.108927	-0.316294	-0.334021	0.00124401	0.106676	0.000225336	-0.442286	-0.134458	-0.126133	-0.0634672	-0.0562033	-0.210868	0.136973	-0.141973	0.109732	-0.0570602	-0.151307	-0.0447059	-0.18337	0.0462469	0.0295098	0.147035	-0.0190825	0.171931	-0.116585	0.0551402	0.144483	-0.321252	0.107392	-0.0652247	-0.0306228	-0.0279757	-0.20116	0.0428948	0.00949667	-0.233362	-0.00706282	-0.123171	-0.269107
X204088010153_R06C01	-0.715758	-0.389698	-0.247673	-1.13066	0.640832	44	0	0.0932124	-0.0669028	-0.0148138	0.100666	-0.350473	-0.366342	0.00130871	0.125925	-0.00253341	-0.429546	-0.140074	-0.124203	-0.0614818	-0.0631028	-0.240807	0.146276	-0.16368	0.083489	-0.0727363	-0.177649	-0.0459803	-0.178507	0.0448089	0.0324082	0.159075	0.00306436	0.1661	-0.117612	0.0272433	0.131713	-0.348084	0.103775	-0.0758191	-0.0405434	-0.0210759	-0.205707	0.0452326	-0.0681809	-0.24391	-0.027631	-0.147242	-0.272265
X204088010153_R07C01	-0.624066	-1.25922	-0.948213	-0.168372	-0.87624	65	0	0.0977601	-0.0680599	-0.00399892	0.0931355	-0.327621	-0.354346	0.00129676	0.116869	-0.00138596	-0.438129	-0.141006	-0.115035	-0.0610357	-0.0584904	-0.232447	0.149844	-0.149313	0.0994857	-0.0682311	-0.153392	-0.0411925	-0.174642	0.0469169	0.0319889	0.169582	-0.0101274	0.170048	-0.1221	0.0345288	0.151729	-0.342838	0.108568	-0.0664232	-0.0315603	-0.0236708	-0.207686	0.0478717	-0.0550071	-0.240219	-0.0168246	-0.133276	-0.256871
X204088010153_R08C01	-0.577415	-1.49676	-0.00749624	0.28604	-0.87624	50	0	0.0919657	-0.0700137	-0.012531	0.100748	-0.338226	-0.366299	0.00140342	0.118645	-0.00538371	-0.436449	-0.160869	-0.122514	-0.0613396	-0.0626538	-0.249242	0.1378	-0.166422	0.0902924	-0.0729697	-0.168591	-0.0244397	-0.156878	0.0474707	0.0319897	0.160404	0.00328339	0.16602	-0.10952	0.0289552	0.123858	-0.350181	0.0922535	-0.0824512	-0.0404993	-0.0128449	-0.206271	0.0542602	0.00157756	-0.239072	-0.0177583	-0.144186	-0.267499
X204088020016_R01C01	-0.717367	-0.439321	-0.190994	0.31277	0.640832	49	0	0.0989331	-0.0700218	-0.0086792	0.107361	-0.347528	-0.378929	0.00124563	0.126497	-0.00686561	-0.444824	-0.15582	-0.116677	-0.0618861	-0.0568516	-0.234996	0.156792	-0.159326	0.101282	-0.0652092	-0.17161	-0.0473571	-0.175898	0.0455115	0.0323099	0.14757	-0.00294996	0.172252	-0.114837	0.0242193	0.129281	-0.35016	0.102758	-0.0750584	-0.0394525	-0.0236899	-0.206512	0.0541198	-0.0149989	-0.23949	-0.0156611	-0.134365	-0.277892
X204088020016_R02C01	0.633083	0.154919	1.42442	-0.0186834	1.39937	66	1	0.0970834	-0.075686	-0.00589494	0.0986211	-0.32393	-0.351002	0.00107536	0.118375	-0.000435896	-0.4303	-0.133465	-0.112985	-0.0649524	-0.0637498	-0.224463	0.125711	-0.154408	0.0923949	-0.0676836	-0.165638	-0.0403494	-0.162281	0.0391929	0.0310954	0.140157	-0.0126298	0.169011	-0.114738	0.03329	0.132134	-0.334195	0.0838257	-0.0746634	-0.0391287	-0.015984	-0.205436	0.0482745	-0.0160923	-0.234382	-0.0204045	-0.133711	-0.261447
X204088020016_R03C01	-1.61579	-1.46011	-1.65099	0.36623	-1.63478	85	0	0.0776257	-0.0606773	-0.0108958	0.112879	-0.329644	-0.322892	0.00124572	0.0837928	-0.00963358	-0.436682	-0.124103	-0.116006	-0.0647776	-0.0576119	-0.22656	0.125336	-0.143778	0.0910999	-0.048367	-0.130112	-0.025931	-0.154052	0.0432132	0.0323909	0.173599	-0.00011241	0.162089	-0.102281	0.0418176	0.141553	-0.303299	0.0959645	-0.0612856	-0.0309803	-0.0194249	-0.20676	0.0499633	-0.0582378	-0.232783	-0.0208573	-0.148666	-0.254942
X204088020016_R04C01	1.0087	0.695198	-0.263813	-1.23758	1.39937	62	0	0.103588	-0.0610428	-0.0101319	0.106228	-0.341956	-0.370034	0.00128582	0.113558	3.12399e-05	-0.450108	-0.157025	-0.129063	-0.0637652	-0.0567038	-0.229694	0.147827	-0.157039	0.103125	-0.0641533	-0.172495	-0.057776	-0.180865	0.0448053	0.0320235	0.14399	-0.0117481	0.180436	-0.128648	0.0217741	0.132669	-0.346043	0.0972395	-0.075518	-0.0428335	-0.0239268	-0.202878	0.0457488	-0.0227673	-0.237329	-0.0119889	-0.139802	-0.268442
X204088020016_R05C01	-0.96751	-0.894206	-0.980382	-0.702974	0.640832	60	0	0.0992373	-0.0633522	-0.0128639	0.106395	-0.333721	-0.372764	0.00134142	0.109533	-0.00883028	-0.436404	-0.156503	-0.131472	-0.0621264	-0.0603079	-0.238176	0.144686	-0.16167	0.0865648	-0.0696795	-0.162445	-0.0342391	-0.162289	0.0484621	0.0326308	0.141833	-0.00568785	0.173126	-0.118634	0.0183177	0.134835	-0.340328	0.0909546	-0.0784871	-0.0423227	-0.0238305	-0.201132	0.0458593	-0.0677899	-0.234851	-0.0187605	-0.138801	-0.269129
X204088020016_R06C01	1.14302	1.36871	0.630931	-0.756435	-0.117704	49	1	0.100414	-0.066291	-0.00754048	0.104397	-0.33173	-0.339664	0.00128243	0.11998	1.17295e-05	-0.434876	-0.142562	-0.109376	-0.0646348	-0.0529719	-0.211085	0.152948	-0.132911	0.113266	-0.0532165	-0.163193	-0.057891	-0.193993	0.0504288	0.0303575	0.13976	-0.0231953	0.174296	-0.125235	0.055446	0.148078	-0.324946	0.114084	-0.0553917	-0.0238476	-0.0221982	-0.200465	0.0452347	-0.0522084	-0.235293	-0.00765426	-0.134917	-0.272486
X204088020016_R07C01	0.797164	1.47513	0.359619	-0.0614516	0.640832	80	1	0.0897336	-0.0744771	-0.0109814	0.0881597	-0.320706	-0.313321	0.00109287	0.115373	0.0028299	-0.433215	-0.116636	-0.113299	-0.0625138	-0.0574808	-0.211121	0.116988	-0.140578	0.0897193	-0.0495574	-0.137623	0.0198244	-0.112723	0.041792	0.0320333	0.178114	-0.000628347	0.161165	-0.103778	0.0338974	0.144868	-0.310479	0.108007	-0.0571772	-0.0319071	-0.00965951	-0.206852	0.0604583	-0.0567677	-0.235497	-0.0165995	-0.15343	-0.259371
X204088020016_R08C01	-0.843645	-2.00101	-1.43438	1.08794	-0.87624	81	0	0.0917871	-0.0749715	-0.00805224	0.114157	-0.319353	-0.328344	0.000945022	0.0970825	0.00121847	-0.441789	-0.116493	-0.123871	-0.0612247	-0.0602951	-0.209833	0.136373	-0.13479	0.106052	-0.0421588	-0.132692	-0.0492046	-0.174507	0.0498552	0.0301138	0.168452	-0.0020203	0.174781	-0.0973536	0.0551467	0.148429	-0.300601	0.101473	-0.0573612	-0.0195091	-0.0203187	-0.2071	0.0668288	0.0293112	-0.229407	-0.012527	-0.141164	-0.269257
X204088020020_R01C01	2.11464	0.563736	1.21038	-0.729704	0.640832	65	1	0.0961239	-0.0745378	-0.00841378	0.100706	-0.35503	-0.35216	0.000939888	0.112118	-0.00450788	-0.442662	-0.130033	-0.115542	-0.0670597	-0.0556497	-0.233654	0.136423	-0.161537	0.0983195	-0.0684272	-0.154959	-0.0471398	-0.178026	0.0439	0.0320767	0.162999	-0.00121492	0.171396	-0.119523	0.0304052	0.126784	-0.336665	0.0946275	-0.0777295	-0.0403291	-0.0201552	-0.205609	0.0475294	0.000539332	-0.237344	-0.0161473	-0.132185	-0.263948
X204088020020_R02C01	0.188295	-1.81816	-0.757424	1.70274	-0.117704	68	0	0.0932079	-0.0658965	-0.00697155	0.102395	-0.322782	-0.346802	0.00101239	0.112446	-0.00353897	-0.425388	-0.131058	-0.113336	-0.0635775	-0.0526448	-0.226196	0.140647	-0.147148	0.0988698	-0.0588912	-0.151865	-0.0274053	-0.153687	0.0429848	0.0318452	0.157095	-0.0138075	0.164685	-0.110938	0.0380331	0.141881	-0.336377	0.0973072	-0.0660092	-0.033357	-0.0226591	-0.202611	0.0452549	-0.0153546	-0.236479	-0.0135205	-0.133978	-0.259525
X204088020020_R04C01	0.240576	0.862348	0.687456	0.900832	2.1579	49	1	0.0972583	-0.0748242	-0.0130023	0.103146	-0.326667	-0.370612	0.00114614	0.12114	-0.00281686	-0.414075	-0.155035	-0.10772	-0.0682416	-0.0654537	-0.210351	0.139736	-0.149165	0.0929801	-0.0700194	-0.165927	-0.0202172	-0.157917	0.0394839	0.0321815	0.136965	-0.00020809	0.172261	-0.113112	0.0308152	0.121496	-0.335414	0.105739	-0.0661057	-0.0411026	-0.0213074	-0.204682	0.0512271	0.00624865	-0.239472	-0.0191285	-0.130792	-0.253109
X204088020020_R05C01	-2.01795	-0.821565	-2.35099	-0.756435	-0.87624	83	0	0.0919231	-0.0771184	-0.00850741	0.111957	-0.318748	-0.313435	0.00109899	0.106661	-0.000177878	-0.440246	-0.118803	-0.111883	-0.0618384	-0.0580382	-0.202751	0.134098	-0.13112	0.104707	-0.0414197	-0.134492	-0.0164376	-0.151024	0.0476474	0.0314698	0.164593	-0.00601651	0.172576	-0.103467	0.0462022	0.156065	-0.302201	0.115391	-0.051093	-0.0195911	-0.0147937	-0.20674	0.0478672	-0.0570127	-0.232182	-0.0125792	-0.138373	-0.260937
X204088020020_R06C01	-1.34473	-1.63433	-1.90165	1.54236	-0.117704	73	0	0.0958008	-0.0633488	-0.0049055	0.105281	-0.328391	-0.320264	0.00111725	0.0994747	-0.000829694	-0.441804	-0.126879	-0.122538	-0.0613119	-0.0611771	-0.206346	0.142157	-0.130152	0.102601	-0.0476924	-0.15102	-0.0458062	-0.176014	0.0471784	0.0290312	0.164584	-0.0150426	0.171857	-0.112725	0.0496069	0.152701	-0.313709	0.106886	-0.0519524	-0.0256369	-0.0285918	-0.20527	0.0444016	0.0162547	-0.235006	-0.0138014	-0.138456	-0.264611
X204088020020_R07C01	-0.00393672	0.228138	-0.0408309	-0.489133	2.1579	62	0	0.10032	-0.0716777	-0.0122786	0.102205	-0.341809	-0.385184	0.00124279	0.120377	-0.00570283	-0.448621	-0.148664	-0.113676	-0.0639546	-0.0614016	-0.271289	0.132967	-0.180923	0.0906858	-0.079991	-0.158578	-0.0150746	-0.140352	0.0458592	0.0330584	0.148011	6.44187e-05	0.174551	-0.110391	0.0100393	0.105003	-0.369233	0.081287	-0.0915716	-0.0530155	-0.00907317	-0.20771	0.0626676	-0.0627864	-0.243341	-0.0223599	-0.132887	-0.263009
X204088020020_R08C01	0.399831	1.36103	-0.0899558	0.660261	1.39937	63	1	0.0928747	-0.0809743	-0.00978332	0.0966516	-0.323998	-0.361102	0.00109504	0.119737	-0.00221128	-0.431592	-0.14326	-0.108918	-0.0614981	-0.060764	-0.246604	0.132815	-0.167476	0.0906684	-0.0676208	-0.160186	-0.0161712	-0.143746	0.0406012	0.033123	0.163657	0.00359776	0.165827	-0.105215	0.0145752	0.123005	-0.353027	0.098269	-0.0823542	-0.0476419	-0.00318915	-0.210464	0.0623453	-0.00538154	-0.238997	-0.0271218	-0.140997	-0.2733
X204088020033_R01C01	0.312965	0.752283	0.376158	0.499881	0.640832	54	0	0.089866	-0.0627112	-0.0175245	0.0930054	-0.368848	-0.374934	0.00134696	0.11016	-0.00603206	-0.444319	-0.154362	-0.126193	-0.0633837	-0.0609352	-0.230086	0.139339	-0.157964	0.087967	-0.0624162	-0.167373	-0.0117717	-0.145987	0.0460668	0.0328597	0.160653	0.00782431	0.163645	-0.113172	0.0255716	0.125016	-0.341656	0.105679	-0.0729092	-0.0389378	-0.0137471	-0.207157	0.068555	-0.0110653	-0.23856	-0.030182	-0.147717	-0.27605
X204088020033_R02C01	0.301704	-0.142229	-0.998233	-0.515864	1.39937	80	1	0.0908464	-0.0773823	-0.00568209	0.10112	-0.291037	-0.31914	0.00125469	0.108476	-0.00238644	-0.413922	-0.116577	-0.107521	-0.0614166	-0.0437002	-0.211464	0.122086	-0.141392	0.0942177	-0.0489527	-0.150847	-0.0175471	-0.153089	0.0444985	0.0322917	0.176116	-0.0267814	0.164038	-0.105111	0.0389351	0.16182	-0.310379	0.116527	-0.0583926	-0.0280637	0.00302248	-0.207161	0.048224	0.044414	-0.237082	-0.0171736	-0.143491	-0.264682
X204088020033_R03C01	0.867944	0.200932	0.0316956	-0.489133	1.39937	42	1	0.0980902	-0.0687931	-0.00833111	0.100674	-0.33159	-0.369264	0.00133248	0.131853	-0.00435914	-0.416735	-0.150758	-0.113419	-0.0611285	-0.0568566	-0.228201	0.140759	-0.155203	0.0952602	-0.0639243	-0.179257	-0.0040185	-0.133281	0.0444076	0.0318272	0.141793	-0.00822623	0.17052	-0.116826	0.0344359	0.1219	-0.338052	0.0948063	-0.0703348	-0.0390346	-0.0182711	-0.204233	0.0620504	-0.0120231	-0.236785	-0.0206541	-0.132937	-0.267931
X204088020033_R04C01	0.69019	0.258988	-0.461398	-1.31777	1.39937	67	1	0.0885559	-0.0674096	-0.0132146	0.0922309	-0.329759	-0.362285	0.00134411	0.121954	-0.00375934	-0.446082	-0.127857	-0.115772	-0.0649185	-0.0566585	-0.240362	0.124561	-0.161966	0.0933505	-0.0647125	-0.153991	0.00288573	-0.130999	0.0416018	0.0316503	0.15791	0.00224176	0.167908	-0.114584	0.0293373	0.119854	-0.337176	0.0905307	-0.0800896	-0.0447371	-0.00489072	-0.208027	0.0579442	0.0392523	-0.236513	-0.0170963	-0.14214	-0.268144
X204088020033_R05C01	1.19771	0.172749	0.152249	0.31277	-0.87624	56	1	0.0960925	-0.0702184	-0.00897304	0.108421	-0.325616	-0.355694	0.00144271	0.109977	0.00378075	-0.432294	-0.135877	-0.114121	-0.0605946	-0.0581092	-0.230904	0.127674	-0.158496	0.0903867	-0.0736887	-0.163247	-0.021939	-0.153177	0.0448056	0.0318757	0.15464	-0.00365789	0.16314	-0.112474	0.0258574	0.120346	-0.332996	0.0870601	-0.0795879	-0.0437568	-0.0136988	-0.206115	0.0511322	-0.0546253	-0.238087	-0.0158846	-0.141881	-0.264301
X204088020033_R06C01	-0.320838	-0.512396	0.524761	0.713722	-1.63478	59	0	0.101081	-0.0741776	-0.0109645	0.106448	-0.316854	-0.373336	0.0013499	0.120124	-0.00573553	-0.441142	-0.145924	-0.115788	-0.0649924	-0.0603431	-0.242401	0.132134	-0.163586	0.101131	-0.0763626	-0.162198	-0.00873997	-0.143208	0.043638	0.0319293	0.15199	-0.0144666	0.17018	-0.118034	0.0168417	0.125384	-0.354465	0.0948708	-0.0821428	-0.045083	-0.00857655	-0.205073	0.0538678	-0.00394734	-0.239359	-0.0228343	-0.137981	-0.268482
X204088020033_R07C01	-0.891099	0.834269	0.662565	-0.622784	-1.63478	49	0	0.0938631	-0.0657446	-0.0116978	0.0995722	-0.340664	-0.388311	0.0011721	0.123343	0.0158041	-0.407662	-0.158507	-0.126139	-0.052765	-0.0618354	-0.253027	0.144156	-0.174179	0.0919179	-0.0740342	-0.172097	-0.0363867	-0.169452	0.0481322	0.0320829	0.137848	0.000652232	0.166245	-0.108026	0.0130081	0.111739	-0.356377	0.083059	-0.0873842	-0.0475837	-0.012981	-0.202914	0.0619765	-0.0531147	-0.248247	-0.0159407	-0.141526	-0.272053
X204088020033_R08C01	0.40144	1.17279	0.103439	-0.435673	0.640832	65	1	0.0958752	-0.0660777	-0.0117304	0.118462	-0.349629	-0.349135	0.00113306	0.103357	0.00374002	-0.41981	-0.138672	-0.133662	-0.0581682	-0.0609295	-0.226285	0.112204	-0.157022	0.090078	-0.0649584	-0.14347	0.0273235	-0.10481	0.0454399	0.0342269	0.155635	0.00857513	0.16628	-0.09455	0.019322	0.114546	-0.327531	0.0799044	-0.0743717	-0.0382719	-0.0130772	-0.20668	0.0742833	-0.0369082	-0.231927	-0.0308714	-0.154939	-0.273941
X204088020057_R01C01	0.2824	0.630559	0.309008	-0.783165	-0.117704	54	1	0.0959247	-0.0741404	-0.00663104	0.104396	-0.310431	-0.361359	0.00143178	0.122761	-0.00808113	-0.442577	-0.147189	-0.115884	-0.0644211	-0.05463	-0.226402	0.131781	-0.148488	0.099219	-0.0538499	-0.176451	-0.0207091	-0.155518	0.0406036	0.030636	0.141085	-0.0183581	0.167971	-0.118711	0.0326825	0.14458	-0.335002	0.0986629	-0.070582	-0.0339385	-0.0156543	-0.205739	0.0414996	0.00418608	-0.233373	-0.0147575	-0.133903	-0.28305
X204088020057_R02C01	0.307334	0.670338	0.635102	0.446421	-0.87624	43	1	0.100417	-0.0701872	-0.00904531	0.104874	-0.332444	-0.372515	0.00143722	0.126246	0.00189614	-0.433332	-0.151651	-0.114264	-0.0604047	-0.0559181	-0.226761	0.144039	-0.153258	0.103215	-0.0731049	-0.17496	-0.0386322	-0.171981	0.0478078	0.0317208	0.141068	-0.019219	0.169414	-0.121328	0.0223423	0.127017	-0.29944	0.0938494	-0.0743831	-0.0389585	-0.0221801	-0.203314	0.0450066	-0.00995788	-0.242905	-0.00979037	-0.138378	-0.28665
X204088020057_R03C01	-0.12941	-0.989602	0.593188	0.606801	-0.87624	43	0	0.0968234	-0.0716019	-0.00759787	0.0999929	-0.33978	-0.388701	0.00146306	0.119502	-0.000534312	-0.441019	-0.167514	-0.121598	-0.0644	-0.058981	-0.240898	0.150466	-0.168757	0.100987	-0.0712432	-0.178087	-0.0375883	-0.167434	0.0413913	0.031265	0.140472	-0.016928	0.169357	-0.12453	0.0185457	0.11247	-0.36551	0.0872976	-0.0832927	-0.0497467	-0.0213336	-0.204281	0.0401431	-0.0107484	-0.242152	-0.0123675	-0.133491	-0.266846
X204088020057_R04C01	2.49427	0.905181	0.243567	-0.382213	0.640832	59	1	0.0967384	-0.0714526	-0.0125106	0.097149	-0.335071	-0.371617	0.00139096	0.119927	-0.00821778	-0.433612	-0.151294	-0.122019	-0.0648372	-0.063119	-0.241713	0.137174	-0.165392	0.0891811	-0.0705187	-0.16655	0.0452292	-0.0960075	0.0448269	0.0325152	0.154477	0.00669294	0.164941	-0.123013	0.0230151	0.120884	-0.341184	0.0904674	-0.0824557	-0.0452877	-0.0185136	-0.205252	0.0545439	-0.00481908	-0.236006	-0.0240346	-0.148889	-0.267311
X204088020057_R05C01	-0.77206	-1.28788	0.183289	1.24832	-0.87624	65	0	0.0931317	-0.0597907	-0.0122284	0.101857	-0.346108	-0.358606	0.00130226	0.112057	-0.0025884	-0.436727	-0.135401	-0.126459	-0.0604345	-0.0582645	-0.229222	0.146267	-0.152284	0.0967684	-0.0604491	-0.150705	-0.0382697	-0.171358	0.0463066	0.0313826	0.162805	-0.00875712	0.168017	-0.103522	0.0365013	0.142686	-0.331372	0.106383	-0.0666934	-0.0341685	-0.0245172	-0.204841	0.0570592	0.00178645	-0.234114	-0.0168366	-0.140655	-0.256189
X204088020057_R06C01	-0.650608	0.496611	0.404126	-0.168372	-1.63478	74	1	0.0904066	-0.0717338	-0.0182377	0.102527	-0.341365	-0.362233	0.0014593	0.114896	-0.00496886	-0.43102	-0.142493	-0.117192	-0.0662186	-0.0659262	-0.243879	0.129632	-0.169697	0.0836762	-0.0694724	-0.140842	-0.00583341	-0.142342	0.045889	0.0327843	0.153822	0.00230674	0.16949	-0.102335	0.0219494	0.122104	-0.34779	0.0991652	-0.0850402	-0.0487529	-0.00806166	-0.209234	0.0716316	-0.00353604	-0.236545	-0.0238245	-0.140715	-0.261036
X204088020057_R07C01	0.0499526	0.240019	0.630115	0.072199	-1.63478	68	1	0.0913774	-0.0736921	-0.011968	0.10124	-0.33501	-0.33801	0.00138174	0.128888	-0.00476954	-0.442942	-0.126481	-0.114981	-0.0607806	-0.0652051	-0.230216	0.13977	-0.159438	0.0916217	-0.0584331	-0.151832	8.04442e-05	-0.139363	0.0421584	0.0320045	0.155613	-0.0051378	0.1673	-0.104902	0.0289388	0.130452	-0.340145	0.100596	-0.0733829	-0.0401664	-0.00543395	-0.208337	0.0658375	0.010034	-0.237272	-0.0199909	-0.142267	-0.258281
X204088020057_R08C01	-0.0521958	0.149436	-0.74921	-1.82564	0.640832	76	0	0.0919714	-0.0619288	-0.00879955	0.0922054	-0.351703	-0.281268	0.00143312	0.0842485	-0.00462171	-0.43472	-0.116757	-0.115076	-0.0605733	-0.05966	-0.15933	0.121688	-0.103237	0.105621	-0.0286767	-0.125135	0.0477818	-0.0932499	0.0478681	0.0307518	0.150538	0.00690661	0.162191	-0.0941609	0.0620816	0.184751	-0.280814	0.122257	-0.0253442	-0.0104097	-0.0154054	-0.205386	0.0517124	0.026405	-0.235177	-0.0213692	-0.154559	-0.264824
X204088030009_R01C01	-0.465615	-0.922962	-0.426108	0.633531	0.640832	73	0	0.0811655	-0.0633612	-0.0104026	0.124577	-0.316567	-0.34894	0.0014562	0.108649	-0.00204286	-0.432993	-0.130357	-0.113611	-0.0626189	-0.054369	-0.220859	0.13155	-0.146694	0.0907774	-0.0586177	-0.147092	-0.0135544	-0.144887	0.0452878	0.0309105	0.169774	0.00405434	0.160991	-0.0991635	0.0426545	0.127708	-0.323884	0.0928863	-0.0684901	-0.0337734	-0.0153109	-0.203804	0.0643975	0.0325121	-0.225959	-0.0183708	-0.140914	-0.272944
X204088030009_R02C01	0.202773	-1.42588	-1.20737	0.0989291	0.640832	67	0	0.0965927	-0.0630484	-0.00130379	0.105901	-0.30709	-0.346613	0.00133256	0.107914	0.00492634	-0.439806	-0.145144	-0.110563	-0.0590273	-0.0549419	-0.234658	0.147407	-0.148027	0.111887	-0.0697927	-0.159171	-0.0247545	-0.158142	0.0470907	0.03031	0.160224	-0.00911509	0.174601	-0.107163	0.0441325	0.125435	-0.324757	0.0862759	-0.0684725	-0.0327357	-0.0171877	-0.202456	0.0584282	-0.00618426	-0.235799	-0.0141333	-0.137631	-0.260204
X204088030009_R03C01	0.518066	0.971815	1.42373	-0.382213	-0.87624	61	1	0.0843687	-0.0538285	-0.0175301	0.115171	-0.344089	-0.320771	0.00142883	0.0973632	-0.00210542	-0.436782	-0.157767	-0.116229	-0.0584665	-0.0583674	-0.237635	0.122262	-0.148408	0.0928767	-0.0539152	-0.147447	0.0014982	-0.130387	0.0224165	0.0277831	0.161006	0.0027844	0.157873	-0.0884216	0.0313627	0.122898	-0.325154	0.0951543	-0.06604	-0.0364852	-0.0241076	-0.206371	0.061998	-0.0220999	-0.237386	-0.0120571	-0.156482	-0.256654
X204088030009_R04C01	0.880009	-0.213817	-0.74823	-1.45142	0.640832	45	0	0.0951827	-0.0654992	-0.0155922	0.103584	-0.343223	-0.370736	0.00149218	0.118684	-0.00706092	-0.441365	-0.150723	-0.116284	-0.0624727	-0.0664223	-0.232835	0.142436	-0.157725	0.0876649	-0.0619041	-0.175825	-0.0228034	-0.151049	0.046849	0.0324452	0.154275	0.00871444	0.169849	-0.104659	0.0322788	0.135562	-0.350044	0.104371	-0.0691991	-0.0393119	-0.0102946	-0.207372	0.0614477	0.00591167	-0.244009	-0.026921	-0.145281	-0.278259
X204088030009_R05C01	-1.03186	2.37518	0.963063	-0.435673	-0.87624	66	1	0.0906421	-0.0754916	-0.00668757	0.106574	-0.308457	-0.344516	0.00146063	0.119836	-0.00479065	-0.444137	-0.130838	-0.107698	-0.0645687	-0.0571807	-0.217863	0.14213	-0.145769	0.10024	-0.052768	-0.158537	-0.0267855	-0.1627	0.0439073	0.0311113	0.161982	-0.0212183	0.161893	-0.112833	0.0389449	0.146203	-0.326191	0.103418	-0.0657234	-0.0345369	-0.0139461	-0.205779	0.0380133	0.00143206	-0.236895	-0.012667	-0.137218	-0.250175
X204088030009_R06C01	0.739253	0.0211721	-0.500076	-1.21085	-0.117704	59	0	0.095774	-0.0631305	-0.00664265	0.100896	-0.326302	-0.370879	0.00127436	0.114889	0.000819076	-0.444296	-0.145145	-0.122378	-0.059876	-0.0591755	-0.2417	0.152033	-0.162605	0.106103	-0.0745017	-0.158893	-0.0651762	-0.195476	0.0477415	0.0304467	0.144898	-0.021232	0.173374	-0.119909	0.0310315	0.13398	-0.346607	0.0904511	-0.0828602	-0.0431891	-0.0238948	-0.206345	0.0430493	-0.0548198	-0.243156	-0.00318342	-0.132192	-0.270528
X204088030009_R07C01	-0.348989	0.491117	1.24921	1.16813	-0.117704	44	1	0.0983653	-0.0642892	-0.00816328	0.106671	-0.326462	-0.357907	0.00118854	0.124538	-0.000546402	-0.436842	-0.147054	-0.121457	-0.063988	-0.0584888	-0.228019	0.141487	-0.149404	0.0993	-0.0600155	-0.177831	-0.024532	-0.154787	0.0477352	0.0307569	0.138658	-0.0167966	0.168867	-0.12372	0.0303074	0.127239	-0.336296	0.0988318	-0.0660233	-0.033847	-0.0185715	-0.206421	0.0514217	-0.0496252	-0.2447	-0.0139582	-0.137478	-0.274734
X204088030009_R08C01	0.574368	1.50284	0.662631	-0.863355	2.1579	61	1	0.0941007	-0.0682824	-0.0186201	0.0980516	-0.325414	-0.377699	0.00123457	0.121168	-0.00650943	-0.425237	-0.14819	-0.117586	-0.066133	-0.0569342	-0.246499	0.122334	-0.170028	0.0807864	-0.0705878	-0.163423	0.00546761	-0.125801	0.0433336	0.0327064	0.15768	0.00220798	0.169472	-0.105817	0.0139495	0.120133	-0.348861	0.102108	-0.0843318	-0.0453259	-0.011822	-0.209683	0.074887	-0.0689387	-0.23924	-0.033602	-0.140515	-0.274315
X204088030020_R01C01	2.60286	1.23328	1.76391	0.0454688	0.640832	44	1	0.0988952	-0.0671933	-0.00986105	0.101034	-0.322775	-0.358888	0.00119811	0.131204	-0.00194464	-0.430847	-0.142149	-0.107761	-0.0622301	-0.0601846	-0.212951	0.132158	-0.143219	0.100273	-0.0643821	-0.183243	-0.012372	-0.143103	0.0482983	0.0318613	0.139263	-0.009935	0.173194	-0.125291	0.034682	0.127571	-0.328123	0.109258	-0.062894	-0.035813	-0.00909399	-0.205273	0.0519555	-0.0597176	-0.24038	-0.0188487	-0.13914	-0.267471
X204088030020_R02C01	0.820489	1.97611	0.353821	-0.702974	-0.117704	67	1	0.0940199	-0.0714905	-0.0182782	0.116503	-0.339554	-0.360931	0.00099135	0.114863	-0.0112297	-0.427125	-0.138197	-0.126871	-0.0670622	-0.0661044	-0.244465	0.125169	-0.167631	0.0783674	-0.0683649	-0.157999	0.00988129	-0.117941	0.0432194	0.0328911	0.146003	0.0146801	0.167006	-0.0987038	0.0230072	0.0988703	-0.343158	0.09236	-0.0824034	-0.0459087	-0.00762227	-0.208821	0.0695529	-0.0669781	-0.236264	-0.0254153	-0.147126	-0.270768
X204088030020_R03C01	0.366854	1.61754	0.522333	-0.596054	-1.63478	58	1	0.103464	-0.0718162	-0.00416342	0.0965348	-0.322211	-0.336736	0.00105069	0.117893	-0.00342649	-0.44306	-0.130257	-0.106891	-0.0614522	-0.0506336	-0.21326	0.134215	-0.140222	0.0998555	-0.0577909	-0.176965	-0.0145288	-0.143605	0.0381949	0.0307137	0.143927	-0.0276269	0.172273	-0.127042	0.0382693	0.145663	-0.322761	0.0994723	-0.0638952	-0.029626	-0.0176879	-0.205876	0.0323498	0.0176943	-0.241909	-0.0146381	-0.14274	-0.254638
X204088030020_R05C01	0.349963	0.597512	0.216923	-1.42469	-0.117704	62	0	0.0952424	-0.06793	-0.011368	0.103912	-0.330053	-0.349753	0.00119611	0.115583	-0.00534843	-0.437474	-0.137671	-0.12241	-0.0634208	-0.0616488	-0.233406	0.142806	-0.153326	0.0947048	-0.0596761	-0.157568	-0.05358	-0.187257	0.0467978	0.0318552	0.159975	-0.00637811	0.174496	-0.113275	0.0282858	0.141801	-0.33459	0.100956	-0.069005	-0.0385838	-0.0243603	-0.204192	0.0507561	0.0350032	-0.23929	-0.0176107	-0.133503	-0.262306
X204088030020_R06C01	-0.43666	-1.26541	-0.691896	-0.0614516	-0.117704	57	0	0.0960324	-0.0689123	-0.00643712	0.107067	-0.318683	-0.368689	0.00121549	0.122688	-0.00662443	-0.453399	-0.145821	-0.1098	-0.064995	-0.0560013	-0.227258	0.139629	-0.160492	0.0948081	-0.0676718	-0.169615	-0.0219706	-0.16206	0.0470296	0.0320889	0.164156	-0.010619	0.172019	-0.110943	0.0244751	0.124949	-0.343924	0.0865384	-0.0747123	-0.0418449	-0.0148453	-0.203114	0.0381299	-0.0497213	-0.239596	-0.0110848	-0.14678	-0.251942
X204088030020_R07C01	0.298487	-0.427487	-0.124095	-0.382213	-0.117704	70	0	0.0852272	-0.0634576	-0.0091482	0.095419	-0.322771	-0.318252	0.00116824	0.0938357	-0.00913636	-0.447516	-0.126494	-0.117308	-0.0675238	-0.0647269	-0.215408	0.13317	-0.136967	0.0914612	-0.0522529	-0.133484	-0.0161029	-0.1543	0.0443948	0.0293277	0.176975	0.00327012	0.157773	-0.0939345	0.0389241	0.152155	-0.313628	0.105001	-0.0540663	-0.0341851	-0.0215319	-0.206284	0.0505712	0.0203207	-0.242051	-0.0205468	-0.15416	-0.271935
X204088030020_R08C01	1.60389	0.821863	0.533412	0.686992	1.39937	52	1	0.0935721	-0.0630053	-0.0124756	0.0964033	-0.314549	-0.333384	0.00107898	0.114006	-0.0110014	-0.428549	-0.133994	-0.115146	-0.0658774	-0.0615555	-0.214541	0.121371	-0.141287	0.092239	-0.0500806	-0.170422	0.00101045	-0.136707	0.0433654	0.0312593	0.146642	0.0025473	0.165102	-0.103639	0.036532	0.137221	-0.316921	0.107744	-0.0592383	-0.0325846	-0.019577	-0.203582	0.0628246	-0.0184701	-0.241781	-0.0218057	-0.132922	-0.279857
X204088030022_R01C01	-0.591893	0.383546	-0.724545	-0.275293	-0.87624	72	1	0.088135	-0.0642621	-0.01449	0.0904519	-0.342117	-0.311134	0.00144602	0.0896117	0.000449516	-0.419498	-0.120036	-0.106465	-0.0584407	-0.0608025	-0.196042	0.10397	-0.136419	0.0886907	-0.0480098	-0.130987	0.0280287	-0.0946437	0.0405458	0.0316182	0.151253	0.00977451	0.161293	-0.0963645	0.0352589	0.139744	-0.299639	0.0914952	-0.056312	-0.0307117	-0.0182073	-0.200282	0.0569025	-0.0634745	-0.23547	-0.0127456	-0.144996	-0.255393
X204088030022_R02C01	0.0644303	-0.399416	-0.780049	-0.302023	-0.117704	75	1	0.0951481	-0.0672051	-0.0104633	0.0974921	-0.319375	-0.341961	0.00132511	0.115934	-0.00275897	-0.438528	-0.129445	-0.113726	-0.0644396	-0.0617119	-0.22426	0.1154	-0.152678	0.0951513	-0.0651875	-0.153371	-0.00676681	-0.135621	0.0366611	0.0279923	0.15809	-0.00369973	0.171371	-0.107575	0.0221113	0.115794	-0.334264	0.100477	-0.075224	-0.0353789	-0.0183583	-0.200688	0.0516289	-0.0128287	-0.234434	-0.0239049	-0.149005	-0.271067
X204088030022_R03C01	0.603323	-0.0350482	0.382226	-0.00799138	1.39937	63	1	0.0958827	-0.0650567	-0.0152298	0.0949657	-0.351719	-0.348579	0.00136658	0.109689	-0.00447503	-0.417081	-0.139469	-0.110108	-0.0624314	-0.058201	-0.240856	0.119539	-0.154108	0.0863417	-0.0566707	-0.153222	0.00554131	-0.123364	0.0378785	0.0328249	0.151702	0.0167515	0.166667	-0.10172	0.0303158	0.123572	-0.316956	0.092264	-0.0735618	-0.0375572	-0.00764677	-0.206647	0.0602191	-0.0280954	-0.231517	-0.0279233	-0.145898	-0.27302
X204088030022_R04C01	0.0322576	-1.68821	-0.262389	0.31277	1.39937	63	0	0.0929445	-0.063146	-0.0164748	0.0975645	-0.338499	-0.341171	0.00142954	0.108775	-0.00834363	-0.421348	-0.131661	-0.126533	-0.064108	-0.0588344	-0.223519	0.131038	-0.148864	0.0865156	-0.0543217	-0.154433	-0.0224708	-0.147598	0.0441639	0.0329561	0.161217	0.0132783	0.166055	-0.0964628	0.0321601	0.134317	-0.323862	0.106069	-0.0645278	-0.0341194	-0.00972778	-0.203671	0.0680648	-0.0616431	-0.239984	-0.0236732	-0.153684	-0.265698
X204088030022_R05C01	0.953202	0.602123	0.447571	-0.168372	1.39937	46	1	0.0953813	-0.070408	-0.00920762	0.107814	-0.333144	-0.370266	0.00130187	0.128317	-0.00672587	-0.425562	-0.144083	-0.116217	-0.0631432	-0.0618515	-0.242494	0.127352	-0.161256	0.0976472	-0.0631569	-0.167563	0.00969946	-0.127247	0.0432857	0.0318274	0.140914	0.00563779	0.168764	-0.116903	0.026248	0.113085	-0.351389	0.0897506	-0.085526	-0.0454757	-0.0127191	-0.205939	0.0638738	-0.000460245	-0.234981	-0.0222309	-0.136975	-0.269578
X204088030022_R06C01	-0.0570217	0.352306	0.143925	-1.31777	-0.117704	67	0	0.102622	-0.0687786	-0.0120017	0.10165	-0.333395	-0.345321	0.00136657	0.109802	-0.00236934	-0.440246	-0.147201	-0.117746	-0.0608017	-0.0596325	-0.222357	0.141576	-0.147055	0.0892546	-0.0539464	-0.157708	-0.0114708	-0.140002	0.0465666	0.0323155	0.139879	-0.00149037	0.175828	-0.111299	0.0319307	0.131771	-0.32632	0.0988698	-0.0652689	-0.0292085	-0.013408	-0.206483	0.0629689	-0.00965645	-0.235124	-0.0163907	-0.142523	-0.270702
X204088030022_R07C01	0.907356	1.19344	1.81834	0.686992	-0.117704	44	1	0.108496	-0.0716116	-0.00476199	0.104902	-0.33356	-0.397925	0.00126576	0.136576	-0.00592253	-0.437583	-0.160007	-0.110791	-0.0651387	-0.0551098	-0.242712	0.153445	-0.162119	0.0976821	-0.0768042	-0.184261	-0.0367591	-0.169164	0.0430503	0.0318567	0.135593	-0.0223737	0.177468	-0.13793	0.0238917	0.121503	-0.344026	0.0866661	-0.0863415	-0.0471996	-0.0211466	-0.206644	0.0316936	0.0372564	-0.23992	-0.00438005	-0.129099	-0.292477
X204088030022_R08C01	0.93792	1.36438	1.41307	-0.435673	-0.117704	59	1	0.0945168	-0.0738056	-0.0163293	0.0960493	-0.356653	-0.365046	0.00104689	0.113952	-0.0065361	-0.441665	-0.147257	-0.112546	-0.0621495	-0.0642295	-0.246602	0.132735	-0.175662	0.0864373	-0.079282	-0.140735	-0.00434129	-0.13202	0.0410864	0.0328465	0.149269	0.0128977	0.167549	-0.113135	0.0146611	0.106209	-0.35863	0.0805316	-0.0921847	-0.0509895	-0.0148887	-0.205237	0.0739434	-0.00624535	-0.237315	-0.0262923	-0.14575	-0.274293
X204088030052_R02C01	-0.54283	-0.587277	-0.625621	-0.622784	-0.117704	66	0	0.092329	-0.0668886	-0.00872253	0.108851	-0.334954	-0.308163	0.00140128	0.114539	-0.00189259	-0.438613	-0.118954	-0.121219	-0.0617623	-0.0514546	-0.182727	0.144456	-0.110114	0.105546	-0.0321151	-0.15598	-0.0487063	-0.18917	0.0452081	0.030019	0.160394	-0.0116337	0.165918	-0.105851	0.0740729	0.167952	-0.293392	0.132098	-0.0321822	-0.011837	-0.0185371	-0.206241	0.0438004	-0.00384511	-0.235943	-0.0088468	-0.139964	-0.253503
X204088030052_R04C01	-2.65014	-1.80523	-1.75326	0.208523	-0.87624	84	0	0.0823952	-0.0728011	-0.0105643	0.104657	-0.302873	-0.314217	0.00128585	0.108562	0.0009497	-0.444051	-0.112007	-0.104739	-0.0606899	-0.0588078	-0.205621	0.132731	-0.135059	0.0955563	-0.0450116	-0.13715	-0.0151399	-0.149311	0.0437911	0.0304123	0.176405	-0.000402963	0.15162	-0.0893155	0.0533362	0.164059	-0.304412	0.11269	-0.0544194	-0.0184062	-0.0182109	-0.206245	0.0618636	-0.0529248	-0.238869	-0.0151798	-0.146249	-0.266761
X204088030052_R05C01	0.160144	0.184062	-0.427574	-0.702974	0.640832	55	0	0.0940442	-0.0544182	-0.0130847	0.113466	-0.343485	-0.362184	0.00128911	0.0970481	-0.0054288	-0.442185	-0.159568	-0.124913	-0.0614762	-0.0680374	-0.230571	0.136188	-0.157133	0.0945431	-0.0669819	-0.168738	0.00493569	-0.1304	0.0445727	0.0332785	0.153696	0.010869	0.172213	-0.107561	0.0157632	0.110275	-0.338868	0.0994929	-0.0736282	-0.0421449	-0.0250617	-0.204363	0.0503475	-0.00556981	-0.241428	-0.0155629	-0.144852	-0.267688
X204088030052_R06C01	-0.263731	-0.481699	-0.983294	0.606801	0.640832	58	0	0.101515	-0.0677841	-0.0039036	0.0936306	-0.317567	-0.355705	0.00144499	0.107538	0.000523457	-0.42937	-0.142819	-0.123261	-0.0638266	-0.0560451	-0.213825	0.135456	-0.133335	0.101156	-0.0517935	-0.166621	-0.027473	-0.160054	0.0473691	0.0315893	0.156351	-0.0164292	0.173944	-0.115295	0.0415111	0.14988	-0.324693	0.114027	-0.0555522	-0.0249465	-0.0202715	-0.201439	0.0561703	-0.0194513	-0.230454	-0.0137216	-0.141802	-0.258823
X204088030052_R07C01	1.11648	0.0536439	0.589664	1.30178	-0.117704	40	1	0.100864	-0.0710441	-0.0126514	0.116179	-0.339201	-0.385952	0.00147241	0.12904	-0.00639358	-0.432559	-0.150058	-0.114282	-0.0628452	-0.059505	-0.238929	0.143165	-0.164953	0.0907517	-0.0555289	-0.180951	0.0850142	-0.0600837	0.043867	0.0334271	0.146966	-0.00960117	0.161117	-0.117837	0.0321414	0.129161	-0.344068	0.0958367	-0.0804593	-0.0422693	-0.016212	-0.207749	0.0614774	-0.0138766	-0.240818	-0.0194004	-0.13757	-0.276205
X204088030052_R08C01	-0.422182	0.140508	-1.07819	-0.970275	0.640832	64	0	0.10292	-0.0648791	-0.00361467	0.117732	-0.331743	-0.359759	0.00132924	0.113691	-0.00715916	-0.42586	-0.146115	-0.123397	-0.0638876	-0.0483861	-0.221371	0.14264	-0.150782	0.098005	-0.0590841	-0.159303	-0.0407128	-0.174217	0.0457651	0.0322951	0.149623	-0.0183778	0.175898	-0.121731	0.0318797	0.132937	-0.333498	0.0919545	-0.0684208	-0.0377712	-0.0277222	-0.208244	0.023736	-0.011976	-0.229566	-0.00695465	-0.131004	-0.262723
X204088030065_R01C01	-0.720584	0.462768	0.0927522	-1.63853	-0.117704	64	0	0.0930133	-0.0653459	-0.00847134	0.0984446	-0.332332	-0.352907	0.00176459	0.111616	-0.00196451	-0.425268	-0.138932	-0.126848	-0.0600376	-0.0576804	-0.223163	0.14173	-0.147698	0.0974204	-0.0635083	-0.155453	-0.0351109	-0.161672	0.0478846	0.0327652	0.15346	0.00788894	0.166274	-0.11353	0.0435811	0.123971	-0.331567	0.100755	-0.0672831	-0.0297704	-0.0134984	-0.2061	0.0537072	0.0254004	-0.234522	-0.0171749	-0.138758	-0.280771
X204088030065_R02C01	0.121537	-0.859554	-1.18953	-0.328753	-0.117704	72	0	0.0965174	-0.0629343	-0.00904961	0.105022	-0.334016	-0.336788	0.00139913	0.108354	0.00550312	-0.438783	-0.14076	-0.119226	-0.0580284	-0.0585314	-0.219754	0.140376	-0.143949	0.102579	-0.0608805	-0.155291	-0.0181349	-0.152419	0.045215	0.0325851	0.147355	-0.00894605	0.166506	-0.11795	0.0405631	0.141757	-0.326158	0.111108	-0.0641792	-0.0329676	-0.02945	-0.202367	0.0505815	-0.0599767	-0.238685	-0.0173204	-0.145608	-0.240767
X204088030065_R03C01	0.508414	-0.114503	1.73189	0.446421	-0.87624	56	1	0.0922214	-0.0694323	-0.010731	0.101131	-0.319806	-0.356819	0.00141997	0.122776	-0.00150387	-0.433709	-0.137999	-0.117329	-0.0619918	-0.0600076	-0.223984	0.122781	-0.150901	0.0938695	-0.0617284	-0.170879	-0.00296933	-0.133113	0.0453605	0.0303411	0.146204	0.000304756	0.171001	-0.11186	0.0445453	0.126783	-0.329069	0.0967716	-0.0714462	-0.0361509	-0.0142868	-0.203126	0.0576906	-0.00617228	-0.23458	-0.0191454	-0.134042	-0.270925
X204088030065_R04C01	0.803599	-0.148137	-0.318679	-0.596054	0.640832	47	0	0.0964654	-0.05972	-0.0107672	0.105729	-0.343188	-0.356866	0.00154065	0.102792	-0.00586656	-0.444562	-0.147133	-0.120666	-0.0635643	-0.0582622	-0.228732	0.141154	-0.150114	0.0955651	-0.0586177	-0.163783	-0.0389394	-0.17095	0.0465751	0.0321564	0.155745	-0.00131238	0.164958	-0.106529	0.0383643	0.145531	-0.338658	0.106055	-0.0668734	-0.03583	-0.0128062	-0.206093	0.0507984	-0.0553589	-0.235604	-0.0148433	-0.147648	-0.264099
X204088030065_R05C01	-0.0208274	1.57894	2.55396	2.37099	-0.87624	48	1	0.10195	-0.071509	-0.00429515	0.103392	-0.304723	-0.365364	0.00136911	0.125601	0.000266891	-0.437369	-0.151249	-0.113715	-0.0645115	-0.0547826	-0.221335	0.147049	-0.149089	0.101825	-0.0660197	-0.171602	-0.0468433	-0.17422	0.0464489	0.0312881	0.133683	-0.0282271	0.164656	-0.120903	0.0420919	0.141086	-0.328827	0.101878	-0.0716744	-0.0378387	-0.0163723	-0.20242	0.0359136	-0.0421296	-0.238845	-0.00952527	-0.13265	-0.266507
X204088030065_R06C01	-0.859731	-0.309563	-0.43092	-0.676244	-1.63478	58	0	0.100136	-0.0574199	-0.0132021	0.105034	-0.348212	-0.339402	0.00147808	0.109758	9.61298e-05	-0.427401	-0.154531	-0.122057	-0.0621318	-0.0573077	-0.219047	0.134371	-0.141827	0.0935461	-0.0605502	-0.165488	-0.0229017	-0.150593	0.0464958	0.0314138	0.147958	0.00624058	0.173935	-0.11561	0.0285323	0.137122	-0.327165	0.0972928	-0.0576932	-0.0281018	-0.0223233	-0.20558	0.0581784	0.0171842	-0.238606	-0.0203387	-0.150313	-0.262706
X204088030065_R07C01	-0.511461	-0.403164	-0.991473	0.36623	-0.117704	65	0	0.0950826	-0.0588573	-0.00671121	0.101138	-0.340193	-0.349937	0.00146083	0.114666	-0.000526022	-0.427879	-0.133673	-0.12264	-0.0601978	-0.0558004	-0.221853	0.150809	-0.147231	0.10547	-0.0590079	-0.160884	-0.03415	-0.166387	0.0479618	0.0308741	0.142351	-0.017075	0.174702	-0.121996	0.0431835	0.139765	-0.325615	0.0978973	-0.0654011	-0.0357729	-0.0253405	-0.205091	0.053269	-0.0461996	-0.233401	-0.0135984	-0.131631	-0.264677
X204088030065_R08C01	1.3433	-0.890775	0.358148	0.41969	-0.87624	46	0	0.0985382	-0.0646682	-0.00971721	0.0958895	-0.33766	-0.371309	0.00137573	0.12213	-0.007635	-0.439634	-0.153777	-0.122547	-0.0649134	-0.0596127	-0.237315	0.149475	-0.1567	0.099818	-0.0619917	-0.172878	-0.0558986	-0.186436	0.0469467	0.0322292	0.143856	-0.00975672	0.174227	-0.124071	0.0286397	0.121879	-0.35179	0.0972096	-0.0729168	-0.0397832	-0.0203722	-0.205818	0.0451287	-0.0467557	-0.242106	-0.0129367	-0.137561	-0.282459
X204088030080_R01C01	0.315378	0.657371	0.2308	-0.676244	0.640832	58	0	0.100918	-0.0541106	-0.00850232	0.0959291	-0.33931	-0.357977	0.00149376	0.0975268	0.0044879	-0.435366	-0.157861	-0.124297	-0.0585055	-0.0623678	-0.22758	0.133765	-0.145023	0.10361	-0.0617392	-0.159199	-0.0162704	-0.152201	0.0481208	0.030721	0.136684	-0.000927616	0.171056	-0.113799	0.0338798	0.125187	-0.33711	0.0910366	-0.0699027	-0.0372296	-0.0234206	-0.203041	0.042477	-0.0612285	-0.238017	-0.00941237	-0.135759	-0.275787
X204088030080_R03C01	-0.214668	2.86956	0.26236	-2.54735	1.39937	70	1	0.0865498	-0.0554192	-0.0142712	0.0821795	-0.326509	-0.330702	0.00125146	0.0916677	-0.00107358	-0.41569	-0.134208	-0.112546	-0.0572347	-0.0673434	-0.224365	0.0956858	-0.145843	0.0773734	-0.0481367	-0.14586	0.0382782	-0.0925867	0.0356664	0.0324216	0.167153	0.0146821	0.156392	-0.0831698	0.0251398	0.125026	-0.324717	0.0932525	-0.0680911	-0.0410688	-0.00795349	-0.206745	0.0512202	-0.0512796	-0.229241	-0.0290077	-0.150818	-0.264887
X204088030080_R04C01	0.785099	0.736089	-0.820711	-0.141642	1.39937	45	1	0.0836663	-0.0699406	-0.0064547	0.104184	-0.329191	-0.361593	0.00139032	0.127807	-0.00449383	-0.423329	-0.140114	-0.115407	-0.0624748	-0.0589008	-0.231106	0.136373	-0.156855	0.0998988	-0.0674457	-0.176912	-0.0110313	-0.144524	0.0438242	0.0304893	0.159653	-0.0107493	0.162141	-0.113748	0.0379119	0.122528	-0.33699	0.0937267	-0.0796321	-0.0400165	-0.0257372	-0.201231	0.0448632	-0.0613745	-0.239127	-0.015755	-0.137848	-0.275065
X204088030080_R05C01	-0.125389	-0.872669	-1.41758	-0.756435	1.39937	66	0	0.0965971	-0.0614151	-0.00732978	0.110292	-0.33282	-0.360896	0.00139596	0.117341	-0.00205959	-0.441922	-0.136919	-0.127831	-0.0630891	-0.0598788	-0.242051	0.145329	-0.158398	0.101319	-0.0692302	-0.147866	-0.0513008	-0.184165	0.0473073	0.0315114	0.163987	-0.00486201	0.172526	-0.11266	0.0393481	0.129792	-0.335864	0.0946503	-0.0785798	-0.038166	-0.0189476	-0.204272	0.0538992	-0.0428253	-0.237238	-0.014161	-0.137825	-0.271798
X204088030080_R06C01	-0.277083	-0.0895501	-0.658853	0.0187387	-0.117704	67	1	0.0869359	-0.0753573	-0.00304038	0.0948569	-0.304876	-0.345411	0.00158292	0.127528	-0.00239419	-0.415486	-0.123868	-0.108349	-0.066069	-0.0538247	-0.230955	0.132966	-0.153695	0.103768	-0.0657933	-0.14775	-0.0405315	-0.168743	0.0455777	0.0304642	0.157767	-0.017467	0.166118	-0.104997	0.0389854	0.139762	-0.326737	0.0956105	-0.0759434	-0.0351141	-0.0125204	-0.207194	0.0468525	0.0310307	-0.239269	-0.0124467	-0.136347	-0.267334
X204088030080_R07C01	-2.01795	-0.845575	-1.70576	0.0989291	-0.117704	65	0	0.103427	-0.0536537	-0.00838953	0.0959468	-0.344359	-0.35839	0.00130982	0.1144	0.00776935	-0.423557	-0.151039	-0.115564	-0.0597643	-0.0555541	-0.228052	0.148267	-0.151918	0.103743	-0.0587388	-0.159574	-0.0425224	-0.174743	0.0474856	0.0315157	0.156267	-0.0107718	0.174072	-0.108315	0.0247551	0.140195	-0.341396	0.0872492	-0.0631925	-0.0349752	-0.0215229	-0.205331	0.0497273	0.0333856	-0.240124	-0.0058647	-0.138733	-0.268391
X204088030080_R08C01	0.871966	-0.00278913	0.147584	-0.729704	1.39937	49	0	0.100732	-0.0700118	-0.0116799	0.101923	-0.329303	-0.367128	0.00116443	0.126231	-0.00798488	-0.441486	-0.157329	-0.12191	-0.0613122	-0.0594433	-0.234597	0.141392	-0.160444	0.0999946	-0.0655828	-0.167372	-0.0195406	-0.14921	0.0460003	0.0323959	0.155036	-0.00264708	0.171455	-0.117353	0.0316818	0.12272	-0.348861	0.0949282	-0.0744876	-0.043818	-0.0220526	-0.206613	0.0506193	-0.0642219	-0.240768	-0.0161908	-0.132659	-0.25967
X204088030086_R01C01	0.732819	0.385507	0.277941	0.0989291	1.39937	42	1	0.0896064	-0.067604	-0.0126912	0.102389	-0.335301	-0.372199	0.00133366	0.116546	-0.00834011	-0.450158	-0.150474	-0.115542	-0.0655814	-0.067593	-0.235003	0.128675	-0.158677	0.0898553	-0.064153	-0.17672	0.0124746	-0.120456	0.0434316	0.0332571	0.155259	0.000648185	0.167502	-0.107042	0.028081	0.116423	-0.346837	0.106735	-0.0767175	-0.0392543	-0.00932938	-0.205295	0.0725213	-0.0167836	-0.237493	-0.025572	-0.143481	-0.272387
X204088030086_R02C01	-0.241211	0.072762	0.491376	-0.569324	-0.87624	60	0	0.0955605	-0.0608436	-0.00886121	0.100037	-0.327677	-0.315624	0.00131611	0.10733	-0.00115663	-0.44284	-0.124775	-0.118013	-0.0647578	-0.0650129	-0.190703	0.135059	-0.118067	0.106709	-0.0355879	-0.162846	-0.0581838	-0.190352	0.0442256	0.0321967	0.160796	-0.0177785	0.168688	-0.106924	0.0623439	0.181861	-0.294725	0.127159	-0.0371911	-0.0132723	-0.016335	-0.206775	0.0392229	0.0207229	-0.24134	-0.0153665	-0.136729	-0.263441
X204088030086_R03C01	-0.974749	-0.364412	-1.37351	-0.676244	0.640832	67	0	0.0962648	-0.0658078	-0.00544969	0.109534	-0.312547	-0.344238	0.00132847	0.105682	-0.00264758	-0.454627	-0.145394	-0.116689	-0.0620748	-0.0594575	-0.219349	0.146171	-0.136082	0.114407	-0.063083	-0.146309	-0.0166685	-0.152015	0.0451503	0.0301562	0.152119	-0.00748058	0.173783	-0.11449	0.0548507	0.136102	-0.318188	0.10279	-0.0587574	-0.0325616	-0.0265525	-0.201312	0.0441157	-0.0458982	-0.23557	-0.0118645	-0.137018	-0.253851
X204088030086_R04C01	0.917007	-0.314045	1.51723	-0.195102	-1.63478	59	0	0.0941427	-0.0631236	-0.0167121	0.0989026	-0.345853	-0.371903	0.00143472	0.113439	-0.00756594	-0.419857	-0.154938	-0.131	-0.0621534	-0.0652938	-0.248785	0.145352	-0.162615	0.0847614	-0.0668752	-0.169485	-0.0183793	-0.155924	0.0439335	0.0329758	0.153575	-0.000445798	0.170607	-0.110421	0.0193465	0.116873	-0.352486	0.0970018	-0.0775424	-0.0410087	-0.0127958	-0.206594	0.0676922	-0.0712206	-0.239761	-0.0294537	-0.142422	-0.268415
X204088030086_R05C01	-1.08896	-2.2526	-0.933385	3.30654	-0.117704	61	0	0.0961148	-0.0681246	-0.0127182	0.120037	-0.3232	-0.366045	0.00142799	0.115064	-0.00220925	-0.433323	-0.144243	-0.125254	-0.0606671	-0.0623953	-0.22407	0.14471	-0.151236	0.0966166	-0.0546733	-0.159534	-0.0156848	-0.149763	0.0467718	0.0314368	0.153018	0.00398648	0.170028	-0.106728	0.0338279	0.131881	-0.34296	0.0942424	-0.0672124	-0.0353941	-0.0269667	-0.204982	0.056477	0.0545396	-0.237351	-0.0163373	-0.139202	-0.275208
X204088030086_R06C01	0.00651941	0.793556	1.73002	-0.569324	-0.87624	74	1	0.0961993	-0.0725954	-0.00326284	0.109637	-0.319272	-0.354345	0.00151383	0.117746	0.00171025	-0.449663	-0.125556	-0.1156	-0.0620752	-0.0564622	-0.236744	0.138377	-0.155464	0.103669	-0.0705867	-0.148732	-0.0523576	-0.177531	0.0480459	0.0307987	0.142049	-0.0142306	0.171343	-0.117646	0.0226003	0.127454	-0.319899	0.0745516	-0.0780804	-0.0431082	-0.0245728	-0.203983	0.0458458	-0.00324047	-0.231756	-0.0116455	-0.122427	-0.257441
X204088030086_R07C01	0.750514	0.990247	0.308192	-0.649514	-0.117704	42	1	0.0955653	-0.0728678	-0.0156667	0.090495	-0.341815	-0.391036	0.00140169	0.131965	-0.00333532	-0.427703	-0.153241	-0.113709	-0.0595239	-0.0643409	-0.254278	0.131828	-0.176871	0.0867701	-0.0806865	-0.169696	-0.00701148	-0.141167	0.0432051	0.0333695	0.145154	0.00139891	0.168688	-0.117955	0.011634	0.10515	-0.374445	0.0756604	-0.092309	-0.05167	-0.0175678	-0.204841	0.0709855	-0.0619125	-0.242644	-0.0193517	-0.145035	-0.277265
X204088030086_R08C01	0.514044	1.47825	0.90405	-0.355483	-0.87624	68	1	0.0933698	-0.0630439	-0.0110229	0.111479	-0.32525	-0.332929	0.00131947	0.108919	-0.00427266	-0.43193	-0.145016	-0.116068	-0.0626211	-0.0660401	-0.215655	0.131621	-0.144775	0.0934157	-0.0468802	-0.149368	0.0349344	-0.105856	0.0470053	0.0332688	0.142223	-0.000902123	0.167711	-0.105604	0.0351777	0.138904	-0.323312	0.106968	-0.0615028	-0.0322379	-0.0136717	-0.207887	0.0585772	-0.00874503	-0.237584	-0.0191896	-0.142943	-0.256467
X204088030094_R01C01	-0.976357	-2.16226	-1.4255	-0.569324	-0.117704	67	0	0.0969008	-0.053942	-0.00978816	0.0953105	-0.345459	-0.339982	0.00143535	0.0947955	0.00263078	-0.420612	-0.141874	-0.122798	-0.0577545	-0.0574544	-0.222847	0.13603	-0.145609	0.087268	-0.0700772	-0.140512	-0.0137956	-0.154405	0.0476522	0.0303613	0.145329	0.0125772	0.169575	-0.106138	0.0353747	0.121305	-0.324061	0.101515	-0.0619793	-0.0276278	-0.0203297	-0.206601	0.0560242	0.000410069	-0.240776	-0.020509	-0.142779	-0.273167
X204088030094_R02C01	0.248619	-0.126638	0.311109	0.553341	-0.117704	62	1	0.0928467	-0.0621355	-0.00711251	0.109998	-0.31984	-0.370118	0.00131786	0.116496	-0.00115356	-0.435189	-0.132996	-0.124673	-0.0619036	-0.0551886	-0.242871	0.144404	-0.159149	0.0995588	-0.0640896	-0.161592	-0.0290811	-0.161017	0.04734	0.0301364	0.143784	-0.0154568	0.169225	-0.122158	0.0402087	0.122441	-0.333402	0.0904428	-0.0828556	-0.0429427	-0.0230628	-0.201376	0.0487107	-0.0552449	-0.233498	-0.0149268	-0.133418	-0.274484
X204088030094_R03C01	0.452916	1.45196	-0.670947	-0.0614516	-0.87624	56	1	0.0917023	-0.0775471	-0.0162257	0.105587	-0.331015	-0.384884	0.00144098	0.122786	-0.00964347	-0.430348	-0.137481	-0.122542	-0.0666005	-0.0575011	-0.256062	0.132221	-0.177108	0.0763992	-0.0773797	-0.170448	0.00160422	-0.136818	0.0460611	0.0326037	0.148627	0.00933456	0.169982	-0.107225	0.0195469	0.115553	-0.357719	0.0971895	-0.0897935	-0.0474269	-0.0130749	-0.20554	0.0735506	0.00600559	-0.237392	-0.0338098	-0.144497	-0.275252
X204088030094_R04C01	-0.41253	-1.12054	-0.191816	-0.248562	-0.87624	66	0	0.0954396	-0.0711004	-0.0108255	0.104708	-0.329749	-0.349082	0.00146026	0.117768	0.000226963	-0.441098	-0.149331	-0.117307	-0.0601761	-0.058575	-0.225911	0.146737	-0.157143	0.095831	-0.0721553	-0.160904	-0.031644	-0.168752	0.0465597	0.0314871	0.158106	-0.0166074	0.170801	-0.12318	0.0299026	0.122591	-0.340968	0.102851	-0.0713469	-0.0391976	-0.0145281	-0.206647	0.0483795	-0.0610396	-0.241852	-0.0149866	-0.147452	-0.251406
X204088030094_R05C01	2.60205	1.15498	1.2972	0.41969	0.640832	54	1	0.100761	-0.073699	-0.0103202	0.100858	-0.32274	-0.36364	0.00128279	0.126185	-0.00486766	-0.438779	-0.14902	-0.114308	-0.0632667	-0.0594632	-0.227241	0.144112	-0.155892	0.0947279	-0.0681205	-0.165215	-0.0241346	-0.15064	0.0427846	0.0329154	0.133062	-0.010699	0.171585	-0.121995	0.0310579	0.130448	-0.334821	0.0927711	-0.0750863	-0.0421893	-0.0178067	-0.205936	0.0481774	-0.00242161	-0.238314	-0.0170809	-0.143044	-0.271019
X204088030094_R06C01	0.104646	-0.5818	-0.369314	-0.355483	-1.63478	37	0	0.0926661	-0.0679268	-0.0161853	0.0980126	-0.354558	-0.389165	0.00117769	0.108289	-0.00569371	-0.435651	-0.157343	-0.121825	-0.0629906	-0.0607849	-0.237141	0.143875	-0.163485	0.0836829	-0.0748867	-0.179728	-0.0247152	-0.155506	0.0452446	0.0328434	0.149928	0.0152921	0.173887	-0.106964	0.0242978	0.132117	-0.353316	0.102465	-0.072041	-0.0405884	-0.0119527	-0.207206	0.0674538	-0.0178096	-0.240804	-0.0233718	-0.156215	-0.271522
X204088030094_R07C01	1.23713	1.04505	0.540952	-1.21085	2.1579	64	0	0.104378	-0.0616452	-0.0140326	0.0974013	-0.318297	-0.349416	0.00163074	0.10509	-0.00269389	-0.420827	-0.146137	-0.116299	-0.0594582	-0.066715	-0.236626	0.119157	-0.15911	0.0899203	-0.0686966	-0.150243	-0.0428377	-0.171338	0.0437312	0.0314378	0.14701	-0.0150943	0.161192	-0.110328	0.0255808	0.138201	-0.343977	0.0926733	-0.0732107	-0.0420691	-0.0116336	-0.205746	0.0472827	-0.00843401	-0.240246	-0.0103141	-0.149817	-0.266906
X204088030094_R08C01	-0.160779	-1.11461	-0.266357	1.56909	-0.117704	45	0	0.0973674	-0.0746962	-0.0105018	0.105627	-0.312404	-0.374686	0.00122732	0.110953	0.00103535	-0.434636	-0.154159	-0.107262	-0.0588616	-0.0589857	-0.226893	0.144175	-0.151823	0.0927022	-0.0622957	-0.175811	-0.0249921	-0.15707	0.0459516	0.0317847	0.158096	-0.0196197	0.1407	-0.107993	0.0277589	0.141313	-0.343754	0.104459	-0.0702129	-0.0301015	-0.00496346	-0.20639	0.0671335	-0.0301847	-0.249019	-0.0202564	-0.145244	-0.270037
X204088030095_R01C01	0.0877555	0.0141279	-0.49601	-0.515864	1.39937	63	0	0.102009	-0.0519087	-0.0127703	0.0906189	-0.346442	-0.349625	0.00108368	0.0960908	-0.00803739	-0.434312	-0.162805	-0.119907	-0.0617436	-0.0587049	-0.236053	0.137018	-0.156105	0.0861196	-0.0647066	-0.147231	0.00234396	-0.133781	0.0405523	0.0325089	0.1272	0.010708	0.175126	-0.101929	0.018334	0.123176	-0.332968	0.0879804	-0.0719659	-0.0369543	-0.0176114	-0.208387	0.0597319	-0.0173133	-0.24158	-0.0166573	-0.137508	-0.271277
X204088030095_R02C01	0.699037	1.38474	2.62377	1.1414	-0.87624	39	1	0.101178	-0.077022	-0.00867124	0.105105	-0.321845	-0.379696	0.00120859	0.12743	-0.00779169	-0.44107	-0.155485	-0.120186	-0.0636272	-0.057474	-0.241745	0.135357	-0.162022	0.0966742	-0.0742094	-0.188577	-0.0344879	-0.160415	0.0448967	0.0319975	0.149811	-0.011562	0.16943	-0.119179	0.0246479	0.128751	-0.352289	0.0930787	-0.0785621	-0.0487982	-0.0115422	-0.20345	0.0476132	0.0133965	-0.242284	-0.0180316	-0.138816	-0.276555
X204088030095_R03C01	-0.349793	-0.475496	-2.17342	-0.809895	0.640832	64	0	0.0917534	-0.0639258	-0.00855056	0.117728	-0.340268	-0.332574	0.00112784	0.10441	-0.000572405	-0.450797	-0.137609	-0.121593	-0.0633363	-0.0605527	-0.21564	0.140212	-0.138981	0.103764	-0.043422	-0.152315	-0.0370136	-0.169386	0.0465499	0.03075	0.159469	-0.000273836	0.169229	-0.11025	0.0646683	0.140259	-0.313726	0.106734	-0.0642058	-0.0263951	-0.0255178	-0.204957	0.0573603	-0.064421	-0.231604	-0.00988331	-0.138968	-0.268429
X204088030095_R04C01	-1.87317	-0.200681	-0.663016	0.0989291	-1.63478	72	1	0.0964197	-0.0757228	-0.0109163	0.107115	-0.334674	-0.374592	0.00126983	0.125702	-0.00206589	-0.446546	-0.14842	-0.114819	-0.0636411	-0.0572375	-0.250227	0.144823	-0.169171	0.0987249	-0.077294	-0.156441	0.0220958	-0.117517	0.0487535	0.0325619	0.158524	-0.00665666	0.171941	-0.122827	0.0116743	0.121041	-0.348667	0.0904473	-0.0864914	-0.0472311	-0.00743638	-0.207697	0.0556946	-0.0103083	-0.241339	-0.0195907	-0.151296	-0.26932
X204088030095_R05C01	0.434417	-0.661984	-1.31287	-1.26431	0.640832	63	0	0.101089	-0.0699343	-0.00809162	0.0983148	-0.325527	-0.340786	0.00123068	0.116428	-0.00357429	-0.438864	-0.142331	-0.119828	-0.0650289	-0.055995	-0.212892	0.137499	-0.144665	0.102294	-0.0607147	-0.162951	-0.00670506	-0.142414	0.0456174	0.0314063	0.166696	-0.00500063	0.170149	-0.117355	0.0361657	0.13928	-0.326254	0.110702	-0.060658	-0.0337441	-0.015906	-0.208698	0.0482794	-0.0449691	-0.239414	-0.0110447	-0.133098	-0.27144
X204088030095_R06C01	-0.0184144	0.364157	1.02544	-0.756435	1.39937	53	1	0.102578	-0.0676121	-0.00805716	0.103049	-0.326504	-0.363554	0.00128201	0.131627	-0.00231773	-0.443983	-0.144917	-0.110764	-0.0671166	-0.0580228	-0.236276	0.148743	-0.153882	0.105939	-0.0654723	-0.175763	-0.0337533	-0.164892	0.0457057	0.0310966	0.140649	-0.0210188	0.172226	-0.133194	0.0353453	0.131121	-0.349402	0.096252	-0.0763172	-0.0413706	-0.0262225	-0.204805	0.0345381	-7.19373e-05	-0.23903	-0.0104806	-0.135475	-0.282014
X204088030095_R07C01	-0.368293	1.19828	0.479085	-0.809895	-0.87624	74	1	0.0964696	-0.0579312	-0.017567	0.0818276	-0.361891	-0.311141	0.00117689	0.0786093	-0.00974506	-0.458952	-0.135429	-0.116284	-0.0625903	-0.0612018	-0.216169	0.1155	-0.146748	0.0950294	-0.0469001	-0.130218	0.0686279	-0.0630658	0.0403352	0.0295006	0.15601	0.0199582	0.164198	-0.117649	0.0347019	0.120254	-0.309858	0.108704	-0.0634868	-0.0302945	-0.0162398	-0.201315	0.0658377	-0.0619081	-0.232047	-0.0247334	-0.141587	-0.262141
X204088030095_R08C01	-0.465615	0.294269	0.69524	-0.622784	-0.117704	56	0	0.101922	-0.0716641	-0.0107459	0.109841	-0.337718	-0.372134	0.00104912	0.12565	-0.00383149	-0.444169	-0.150974	-0.12182	-0.0664921	-0.0641934	-0.234735	0.14473	-0.158172	0.104314	-0.0715726	-0.167339	-0.0473954	-0.183331	0.0462523	0.0314304	0.149315	-0.0103083	0.178163	-0.123117	0.0273743	0.133923	-0.345141	0.0872724	-0.0739171	-0.0421768	-0.0154258	-0.206891	0.039348	-0.00545262	-0.243333	-0.0148911	-0.12965	-0.276113
X204088030100_R01C01	-0.0127842	0.368721	-1.14568	-0.462403	-0.117704	77	1	0.087401	-0.0688858	-0.00556147	0.107914	-0.300252	-0.308335	0.00164448	0.1097	0.00176009	-0.446162	-0.11053	-0.114649	-0.0585902	-0.0575013	-0.21394	0.133773	-0.134178	0.104525	-0.0526892	-0.135166	-0.0356581	-0.162104	0.0460151	0.0298408	0.170734	-0.000877178	0.162084	-0.102797	0.0515041	0.138517	-0.294945	0.101138	-0.0659559	-0.0256862	-0.0151972	-0.203992	0.0524401	0.0347303	-0.22685	-0.0140124	-0.126282	-0.257397
X204088030100_R02C01	0.551043	0.926342	1.03083	1.54236	-0.87624	58	1	0.0935365	-0.060091	-0.00107687	0.106185	-0.304252	-0.319632	0.001591	0.122077	-0.00245351	-0.436172	-0.120945	-0.113671	-0.0643655	-0.0563005	-0.211436	0.133832	-0.13524	0.111377	-0.0490554	-0.159195	-0.0463533	-0.17877	0.048111	0.0291492	0.142028	-0.0192569	0.164827	-0.115185	0.0721183	0.154923	-0.299361	0.0932348	-0.0604125	-0.0268039	-0.0249603	-0.19664	0.0395691	0.00500641	-0.226665	-0.00239825	-0.128891	-0.278921
X204088030100_R03C01	0.134406	0.715755	0.405849	-1.29104	-0.87624	59	1	0.0933874	-0.0748645	-0.0179436	0.0960097	-0.333729	-0.361131	0.00138163	0.125342	-0.0049777	-0.430874	-0.156865	-0.119144	-0.0642745	-0.0618619	-0.236482	0.12235	-0.157589	0.083701	-0.0680114	-0.165968	0.0200161	-0.109821	0.0461721	0.0325266	0.163086	0.0145549	0.16048	-0.107617	0.0244812	0.11862	-0.343997	0.0959104	-0.076128	-0.0422323	-0.00706366	-0.205981	0.0684092	-0.065079	-0.239142	-0.0258445	-0.150218	-0.265616
X204088030100_R04C01	-0.297513	-1.28027	-1.21565	-0.168372	-0.117704	67	0	0.0966835	-0.0581369	-0.00406625	0.107681	-0.317741	-0.337588	0.00142533	0.115557	-0.00448122	-0.442279	-0.145514	-0.117265	-0.0634235	-0.0514257	-0.221634	0.147855	-0.143211	0.104103	-0.0569083	-0.156087	-0.0536802	-0.181606	0.0477421	0.0289446	0.145731	-0.0217618	0.16819	-0.124479	0.0496793	0.133758	-0.268061	0.094527	-0.0659556	-0.033348	-0.0344268	-0.197459	0.0361186	-0.0370745	-0.229282	-0.0110254	-0.128334	-0.270728
X204088030100_R05C01	0.730406	1.38377	-0.00234367	-0.836625	1.39937	61	1	0.0898165	-0.0695151	-0.0163467	0.106455	-0.316277	-0.352769	0.00138145	0.121802	0.00074891	-0.428292	-0.152217	-0.117258	-0.062564	-0.0569159	-0.23641	0.13587	-0.155876	0.0808426	-0.0641256	-0.167325	0.0425808	-0.0979662	0.0432401	0.0324826	0.154111	-0.00112983	0.164106	-0.117617	0.0318657	0.128994	-0.325679	0.102652	-0.0750119	-0.0364121	-0.00902886	-0.202362	0.0580149	-0.0573788	-0.237475	-0.0202269	-0.145635	-0.265501
X204088030100_R06C01	-1.09137	-0.759104	-0.739625	-0.435673	-0.117704	70	0	0.0918392	-0.0712941	-0.0119981	0.0986258	-0.338152	-0.345881	0.00142891	0.117009	0.00713245	-0.418702	-0.131739	-0.123948	-0.05792	-0.0640891	-0.227786	0.140195	-0.157613	0.095679	-0.064486	-0.157882	-0.0135617	-0.144628	0.0476448	0.0304071	0.165466	0.005927	0.165139	-0.104451	0.0425886	0.127336	-0.33811	0.0992172	-0.0757548	-0.0398209	-0.0162869	-0.207128	0.0549284	-0.0524958	-0.237078	-0.0145343	-0.146703	-0.264247
X204088030100_R07C01	0.0338662	0.0917362	0.516206	-1.42469	-1.63478	41	0	0.101353	-0.0607603	-0.0111714	0.0984172	-0.349415	-0.38384	0.00145187	0.116375	-0.00400423	-0.441971	-0.155313	-0.12814	-0.062696	-0.0578115	-0.236859	0.145126	-0.158852	0.0980659	-0.0732023	-0.176501	0.0294069	-0.110168	0.0427473	0.0322584	0.147421	0.000812503	0.176131	-0.104321	0.019561	0.124459	-0.352219	0.101249	-0.0749208	-0.0378719	-0.0147759	-0.202353	0.0643706	-0.0131592	-0.239961	-0.0177268	-0.143895	-0.276125
X204088030100_R08C01	-0.784125	0.0277345	-1.06772	-1.55834	0.640832	68	0	0.104446	-0.0559894	-0.00521698	0.0979276	-0.325843	-0.351748	0.0012871	0.121178	-0.000300084	-0.428998	-0.155567	-0.123312	-0.0622298	-0.0585999	-0.231139	0.154552	-0.149635	0.102485	-0.0609739	-0.15766	-0.0336155	-0.16648	0.0487438	0.0314035	0.142847	-0.0284085	0.16771	-0.124377	0.0316627	0.144369	-0.333449	0.0957935	-0.0662456	-0.03146	-0.0222854	-0.20594	0.0457293	-0.0561068	-0.239337	-0.00735179	-0.138532	-0.281229
X204088030124_R01C01	-0.829167	-1.57521	-1.22519	2.77194	-1.63478	71	0	0.0931489	-0.0684469	-0.00787563	0.102066	-0.335588	-0.347266	0.00126408	0.101097	-0.000478494	-0.447273	-0.138104	-0.120925	-0.0624836	-0.0572711	-0.216383	0.144405	-0.147756	0.107455	-0.0680117	-0.148936	-0.0406098	-0.171669	0.046994	0.0305535	0.154497	-0.0189308	0.175514	-0.113812	0.0378554	0.135391	-0.33375	0.0949296	-0.0686151	-0.0371556	-0.0243145	-0.208202	0.0504463	-0.00302044	-0.233793	-0.0106507	-0.133481	-0.257441
X204088030124_R02C01	0.375701	-0.853676	2.19303	-0.542594	-0.87624	52	0	0.101531	-0.0676028	-0.0123679	0.105572	-0.334376	-0.372585	0.00127403	0.115321	-0.00124241	-0.438385	-0.15431	-0.11605	-0.0639641	-0.0594711	-0.236981	0.14822	-0.155119	0.0991841	-0.0598451	-0.174511	-0.0426404	-0.17238	0.0458672	0.0322896	0.152412	-0.00480413	0.17688	-0.120072	0.0303496	0.131851	-0.356004	0.0929172	-0.0719637	-0.0420414	-0.0170844	-0.20483	0.0453643	0.0260557	-0.23939	-0.0095689	-0.132552	-0.263226
X204088030124_R03C01	-0.0336965	0.4732	0.0566025	-0.195102	-0.87624	56	1	0.0885764	-0.0732103	-0.0118297	0.103881	-0.321634	-0.364452	0.00128255	0.131303	-0.00751642	-0.436823	-0.146357	-0.114491	-0.065644	-0.0613034	-0.240791	0.128124	-0.161019	0.089282	-0.0673183	-0.163802	0.00581595	-0.128335	0.0441308	0.0322941	0.157395	-0.00420805	0.162676	-0.111708	0.0329291	0.123838	-0.344002	0.0966755	-0.0815314	-0.040832	-0.0174318	-0.206577	0.0551083	0.0321084	-0.236366	-0.0231641	-0.137211	-0.261233
X204088030124_R04C01	0.063626	-0.525021	-0.306065	0.179119	0.640832	51	0	0.0927636	-0.0648333	-0.0113737	0.0990577	-0.334716	-0.360032	0.00130283	0.115875	-0.00518151	-0.436013	-0.156299	-0.117254	-0.0619106	-0.0603704	-0.213473	0.135666	-0.143924	0.0897814	-0.059046	-0.172865	-0.00402385	-0.13595	0.0453186	0.0325036	0.143678	-0.00216266	0.156895	-0.118233	0.0315984	0.135118	-0.326279	0.099645	-0.0642588	-0.031371	-0.0201138	-0.202182	0.0514104	-0.0586739	-0.238789	-0.0182741	-0.146435	-0.267846
X204088030124_R05C01	0.358811	1.87645	1.78677	-0.435673	-0.87624	39	1	0.0915891	-0.0743664	-0.0106854	0.104019	-0.318809	-0.386274	0.0012597	0.135682	-0.00937682	-0.439319	-0.151476	-0.119937	-0.0641419	-0.0538117	-0.229102	0.146702	-0.161911	0.089681	-0.0703315	-0.188483	0.014204	-0.118386	0.0424207	0.0325436	0.144657	-0.013744	0.168129	-0.121849	0.0212041	0.121555	-0.35185	0.083393	-0.0814806	-0.0491117	-0.0205735	-0.204551	0.0384766	-0.0543395	-0.235906	-0.0194842	-0.136269	-0.270978
X204088030124_R06C01	0.510022	1.50275	2.18646	-0.328753	0.640832	47	1	0.102942	-0.0703906	-0.0111952	0.102784	-0.329273	-0.383308	0.00133382	0.128198	-0.00704683	-0.445087	-0.143043	-0.116885	-0.0646579	-0.0583346	-0.249614	0.144114	-0.165552	0.0853767	-0.0697939	-0.171439	-0.00406067	-0.138226	0.0464001	0.0320219	0.143749	-0.00737124	0.172041	-0.118156	0.019553	0.107264	-0.354817	0.09058	-0.0807211	-0.0456759	-0.00895951	-0.206123	0.0582331	0.00304276	-0.238177	-0.0243603	-0.137474	-0.266738
X204088030124_R07C01	0.545412	0.314652	1.75347	0.20585	-0.87624	47	1	0.0988552	-0.0655042	-0.0152169	0.105143	-0.35913	-0.357228	0.00114017	0.117891	-0.0088501	-0.446247	-0.152864	-0.122269	-0.0650759	-0.0600281	-0.232794	0.130699	-0.15664	0.0824125	-0.0638544	-0.163707	0.0234149	-0.109915	0.0430649	0.0330011	0.155391	0.0148783	0.171671	-0.107277	0.0251986	0.12476	-0.336827	0.0972959	-0.0734315	-0.0369121	-0.0127406	-0.207278	0.0650358	-0.0152709	-0.241725	-0.0298896	-0.147995	-0.274344
X204088030124_R08C01	-0.581437	-0.368075	-0.268251	-0.328753	-0.117704	48	0	0.0975718	-0.0697123	-0.00628583	0.0979885	-0.315868	-0.351973	0.00122783	0.120614	-0.00464564	-0.444611	-0.143623	-0.126477	-0.0623234	-0.0499816	-0.21864	0.158786	-0.145011	0.100088	-0.0606759	-0.172657	-0.0743941	-0.203126	0.0493957	0.0298449	0.15358	-0.0153092	0.171736	-0.114002	0.0495922	0.14003	-0.326223	0.0930078	-0.0657603	-0.031545	-0.0118503	-0.202548	0.0284469	0.00437568	-0.237813	-0.00943963	-0.131395	-0.277484
X204088030138_R01C01	-0.149518	-1.06341	-0.528148	0.847372	0.640832	64	1	0.0957996	-0.0728753	-0.00430146	0.106092	-0.315869	-0.34579	0.00152463	0.129826	0.0040169	-0.439856	-0.129082	-0.109964	-0.0617466	-0.0536624	-0.224208	0.141419	-0.145884	0.107922	-0.0542574	-0.161302	-0.0477462	-0.173118	0.0431385	0.0293125	0.145166	-0.0118506	0.171969	-0.124447	0.0532585	0.13127	-0.327792	0.0985924	-0.0692718	-0.033353	-0.0221119	-0.205649	0.0506987	-0.0529972	-0.230495	-0.0124454	-0.134415	-0.270895
X204088030138_R02C01	1.18806	0.0987207	0.856732	0.36623	-0.117704	60	1	0.0959937	-0.0715556	-0.0106795	0.110762	-0.317557	-0.363556	0.00148462	0.122218	-0.00320511	-0.445379	-0.138589	-0.110047	-0.0646923	-0.0554551	-0.239466	0.132737	-0.161907	0.0854722	-0.0684623	-0.169198	0.00370264	-0.130212	0.036809	0.0325655	0.15965	-0.015724	0.165779	-0.11739	0.0229206	0.132586	-0.337452	0.103924	-0.0798731	-0.0406387	-0.0195012	-0.207979	0.0355599	-0.0560713	-0.237415	-0.0178594	-0.137097	-0.259733
X204088030138_R04C01	-0.279818	-0.515462	-0.980995	-0.355483	-0.87624	67	0	0.0945918	-0.0619899	-0.0108307	0.103611	-0.313442	-0.358015	0.00159633	0.107697	-0.00607945	-0.437403	-0.148858	-0.116882	-0.0621726	-0.0570968	-0.231773	0.142678	-0.154394	0.0923953	-0.0649546	-0.159649	-0.0437254	-0.170166	0.0443547	0.0336008	0.145424	-0.0175177	0.161652	-0.108511	0.0256862	0.124368	-0.346319	0.088362	-0.0734336	-0.0419188	-0.0159439	-0.203202	0.0440337	-0.05156	-0.23349	-0.0189307	-0.143153	-0.266324
X204088030138_R05C01	0.0507569	0.0523961	-0.436962	-0.649514	0.640832	66	0	0.095533	-0.0644698	-0.0136489	0.0931522	-0.352649	-0.349476	0.00158781	0.106323	-0.00202332	-0.432662	-0.149289	-0.119235	-0.0642759	-0.0679648	-0.233224	0.126715	-0.158738	0.0834709	-0.066103	-0.155748	0.0140773	-0.115968	0.0439264	0.0311309	0.147379	0.0173645	0.165878	-0.10084	0.0188947	0.121082	-0.339762	0.0981459	-0.0759602	-0.0424837	-0.023118	-0.208261	0.0638766	-0.00144776	-0.234041	-0.0309334	-0.155671	-0.260051
X204088030138_R06C01	-1.08253	-1.79812	-0.961351	1.11467	-0.117704	75	0	0.0940571	-0.0674264	-0.00725642	0.105764	-0.311384	-0.354023	0.00150667	0.115882	-0.00473752	-0.446742	-0.138981	-0.115093	-0.0617776	-0.0539388	-0.231858	0.142512	-0.157283	0.0939035	-0.0605477	-0.149581	-0.0472123	-0.175518	0.0447544	0.030856	0.154324	-0.0110696	0.167515	-0.111302	0.0343447	0.142316	-0.333636	0.107442	-0.0735691	-0.0423239	-0.0196849	-0.209361	0.0463698	0.0113646	-0.235454	-0.0149464	-0.142361	-0.268533
X204088030138_R07C01	-0.887882	-0.619151	-1.27055	0.0187387	1.39937	62	0	0.0994266	-0.0723799	-0.0107503	0.104854	-0.319861	-0.376436	0.00151483	0.133114	-0.00306776	-0.439092	-0.154244	-0.120306	-0.0651152	-0.0576369	-0.236711	0.145476	-0.16314	0.0975885	-0.0757735	-0.163567	-0.0434309	-0.17672	0.0480119	0.0317022	0.148254	-0.00882188	0.172375	-0.120078	0.0215291	0.122067	-0.342605	0.0938736	-0.0809605	-0.0415147	-0.015949	-0.208868	0.049226	0.00757414	-0.243181	-0.015835	-0.140085	-0.238773
X204088030138_R08C01	1.31836	2.03251	1.76621	-0.916815	0.640832	33	1	0.0967326	-0.0712325	-0.00691613	0.103049	-0.325839	-0.400989	0.00127665	0.126782	0.000322424	-0.431945	-0.167544	-0.112473	-0.066438	-0.0538333	-0.256367	0.128738	-0.174189	0.0864326	-0.0691913	-0.188226	0.0148802	-0.1213	0.0435089	0.0333122	0.136946	-0.0145698	0.170727	-0.112153	0.0110766	0.106573	-0.36764	0.0826755	-0.0889556	-0.0546908	-0.00868378	-0.204489	0.0444012	0.0392223	-0.241811	-0.0238481	-0.145693	-0.283986
X204088030143_R01C01	0.719949	-0.852092	0.387084	0.526611	-0.87624	70	1	0.0910958	-0.0745424	-0.0123796	0.110882	-0.306331	-0.319492	0.00179376	0.117404	-0.00108362	-0.436423	-0.127803	-0.115188	-0.0639353	-0.0543917	-0.2073	0.13969	-0.132605	0.0991827	-0.0473149	-0.142119	-0.0391248	-0.165799	0.0466204	0.0311521	0.155597	-0.0139269	0.167342	-0.115717	0.0507139	0.143742	-0.30474	0.105907	-0.0561506	-0.0259556	-0.0237496	-0.202671	0.0443405	0.00139172	-0.222824	-0.0137093	-0.133785	-0.277041
X204088030143_R02C01	-2.01795	-0.0369631	-1.83376	-1.26431	-0.117704	76	0	0.0937463	-0.0547183	-0.00658032	0.107206	-0.34053	-0.340871	0.00156726	0.0994486	-0.0075379	-0.434033	-0.141923	-0.114154	-0.0622275	-0.0610509	-0.226844	0.135314	-0.150466	0.0951419	-0.0612929	-0.143729	-0.0349276	-0.166964	0.0485237	0.0333398	0.15441	-0.00991907	0.16897	-0.095512	0.031522	0.126819	-0.325896	0.10013	-0.0636489	-0.0286376	-0.0210282	-0.206657	0.0612186	0.0107055	-0.237697	-0.0152925	-0.14299	-0.263676
X204088030143_R03C01	-0.8726	0.940935	-0.197353	-0.408943	-0.87624	51	1	0.0933936	-0.0695635	-0.00825152	0.103486	-0.310231	-0.366478	0.00149353	0.122912	-0.00366403	-0.434111	-0.136139	-0.106782	-0.0607342	-0.056811	-0.226818	0.13389	-0.153606	0.101667	-0.0661343	-0.171577	0.0012421	-0.129714	0.0399083	0.0321868	0.1442	-0.0107331	0.164494	-0.122443	0.0285523	0.120007	-0.340437	0.0901629	-0.0757519	-0.0407595	-0.0110568	-0.204282	0.0509834	-0.00241856	-0.237509	-0.0215273	-0.13942	-0.274092
X204088030143_R04C01	-2.01795	-1.51937	-1.70029	2.90559	-1.63478	70	0	0.0943844	-0.0682265	-0.00867644	0.11069	-0.325421	-0.350967	0.00157749	0.107067	-0.00132152	-0.421143	-0.135579	-0.116946	-0.057659	-0.0624878	-0.219503	0.123036	-0.15261	0.0924958	-0.0595719	-0.153355	-0.00168006	-0.133666	0.0380336	0.0327923	0.163001	-0.0053796	0.162032	-0.106422	0.0444514	0.116937	-0.314115	0.096491	-0.0683923	-0.0365126	-0.00802003	-0.207604	0.0594655	0.0325535	-0.233833	-0.018565	-0.147629	-0.265089
X204088030143_R05C01	0.328247	0.596831	-0.0245301	-0.382213	-0.117704	70	1	0.0936717	-0.0623951	-0.0090167	0.109364	-0.298416	-0.337656	0.00132202	0.106807	-0.00229458	-0.431143	-0.128997	-0.105976	-0.0639353	-0.0526343	-0.215499	0.121647	-0.143505	0.0919186	-0.0581825	-0.150731	-0.0209202	-0.152363	0.0474743	0.0316729	0.159595	-0.0229998	0.144136	-0.103662	0.0348354	0.154995	-0.317603	0.101404	-0.0623339	-0.0328798	-0.00479109	-0.203898	0.0368869	0.011881	-0.234256	-0.0125216	-0.136064	-0.269631
X204088030143_R06C01	-1.54581	-1.08387	-1.60603	0.847372	-0.87624	76	0	0.0964318	-0.0616496	-0.00622124	0.10694	-0.331704	-0.358823	0.00132516	0.10809	-0.00179822	-0.444647	-0.153744	-0.126651	-0.0625622	-0.059139	-0.238313	0.151938	-0.158832	0.113463	-0.0687962	-0.151197	-0.0551015	-0.183674	0.0478715	0.0304649	0.149597	-0.0213788	0.177838	-0.126494	0.0339301	0.12521	-0.33934	0.0925791	-0.0776433	-0.0413093	-0.0161205	-0.202311	0.0420703	0.0399747	-0.238648	-0.00900945	-0.130558	-0.25365
X204088030143_R07C01	0.0209971	-1.19289	-0.690471	0.767182	-0.117704	63	0	0.0938889	-0.0598272	-0.0106709	0.0886405	-0.334179	-0.34393	0.00121511	0.0957368	0.00351079	-0.41972	-0.150127	-0.13227	-0.0646127	-0.057661	-0.214724	0.13025	-0.142681	0.0854763	-0.0544219	-0.158704	0.0120574	-0.123369	0.0468637	0.0303567	0.155812	0.0187263	0.166519	-0.102699	0.0283104	0.130369	-0.315281	0.109517	-0.0570722	-0.0307984	-0.0120322	-0.203522	0.0563465	-0.0197693	-0.240048	-0.00879196	-0.140497	-0.257647
X204088030143_R08C01	-0.0875858	0.271981	-0.708125	1.46216	0.640832	57	1	0.0963325	-0.0767802	-0.00653825	0.107037	-0.304928	-0.362769	0.00126653	0.124855	-0.00276628	-0.440245	-0.15285	-0.103498	-0.0624773	-0.0601781	-0.23464	0.140405	-0.162419	0.0983768	-0.0746608	-0.165413	-0.0357699	-0.166772	0.0440541	0.0309891	0.156725	-0.0304061	0.16149	-0.110054	0.0351192	0.130974	-0.345465	0.0879784	-0.0827017	-0.0459751	-0.0113636	-0.205054	0.0409895	0.00208212	-0.237864	-0.015198	-0.14012	-0.265243
X204088030148_R01C01	-0.0513915	-0.565115	-1.46966	-0.248562	0.640832	57	0	0.104817	-0.0603814	-0.0124904	0.0955304	-0.334831	-0.354466	0.00133087	0.110757	-0.0019675	-0.431966	-0.152783	-0.11923	-0.064604	-0.0631768	-0.212521	0.138502	-0.147072	0.0963395	-0.0577399	-0.16626	-0.00610787	-0.139162	0.0459662	0.0322347	0.144875	0.000528669	0.175535	-0.111712	0.0350799	0.144581	-0.333386	0.104941	-0.0609453	-0.0337154	-0.011788	-0.207246	0.0478408	-0.074412	-0.239037	-0.0222803	-0.141341	-0.267112
X204088030148_R02C01	-0.0473699	-1.4333	0.674129	-0.569324	-0.117704	52	0	0.0998847	-0.0643187	-0.0106319	0.102947	-0.32637	-0.348532	0.00135468	0.118479	-0.00397376	-0.439127	-0.158257	-0.126293	-0.0642386	-0.0612545	-0.229942	0.144621	-0.149763	0.101226	-0.0617192	-0.175303	-0.0388433	-0.164599	0.0470321	0.0312063	0.139029	-0.0101269	0.170793	-0.113648	0.0451529	0.134389	-0.333132	0.0946676	-0.0669966	-0.0377766	-0.019928	-0.204858	0.0465315	-0.0517691	-0.238329	-0.0129763	-0.136152	-0.271384
X204088030148_R03C01	2.95434	0.288739	0.175259	-0.916815	-1.63478	55	0	0.093263	-0.0614865	-0.00793407	0.102682	-0.315185	-0.365377	0.00148723	0.120781	-0.00342723	-0.444726	-0.152104	-0.1193	-0.0622459	-0.0574937	-0.232396	0.152806	-0.156473	0.108106	-0.0664725	-0.174382	-0.0434877	-0.173835	0.0452965	0.0305376	0.138675	-0.0233522	0.171121	-0.1281	0.0317164	0.135267	-0.340633	0.0963864	-0.0772271	-0.0389137	-0.0233839	-0.204086	0.0389689	0.0303776	-0.234796	-0.00944779	-0.137611	-0.272218
X204088030148_R04C01	-0.46642	0.718544	1.17216	0.179119	0.640832	47	1	0.0982865	-0.075375	-0.00464414	0.108877	-0.30693	-0.361372	0.00134995	0.126361	0.00031695	-0.450474	-0.153823	-0.11866	-0.065233	-0.0508336	-0.226166	0.143024	-0.14948	0.106262	-0.0720461	-0.177101	-0.0411759	-0.174988	0.0459391	0.0304621	0.14364	-0.0353826	0.171783	-0.124458	0.0473739	0.140152	-0.33145	0.098331	-0.07244	-0.0351584	-0.0201587	-0.203817	0.0356253	-0.0033012	-0.239959	-0.00335122	-0.130256	-0.26892
X204088030148_R05C01	0.119928	-0.961266	-1.31156	0.125659	-0.117704	72	1	0.0885381	-0.0786062	-0.00979665	0.107925	-0.315188	-0.327999	0.00126317	0.118004	0.000556843	-0.431977	-0.127491	-0.115572	-0.0625857	-0.0585258	-0.217163	0.129511	-0.144019	0.0969988	-0.0580574	-0.148731	-0.0319643	-0.162226	0.0429066	0.0298447	0.161749	-0.00522179	0.165422	-0.10435	0.0365331	0.13563	-0.31644	0.0976752	-0.0686485	-0.0317652	-0.00881808	-0.204534	0.0489265	0.00588079	-0.23769	-0.0128932	-0.145185	-0.266092
X204088030148_R06C01	-0.0674778	-0.986931	-0.156275	2.21061	0.640832	49	0	0.097096	-0.0606047	-0.0154039	0.0987138	-0.340432	-0.337551	0.00142518	0.11304	-0.00473539	-0.446486	-0.136589	-0.128973	-0.0642677	-0.0598393	-0.209864	0.144532	-0.133871	0.0958412	-0.0528896	-0.166711	-0.0287203	-0.1573	0.0481136	0.0324642	0.158004	0.00198568	0.171881	-0.104622	0.0511726	0.155122	-0.315231	0.118362	-0.0495806	-0.0200747	-0.0163545	-0.207087	0.0681913	0.0234109	-0.238024	-0.0193372	-0.140525	-0.261271
X204088030148_R07C01	-2.01795	0.846128	0.408455	0.152389	-1.63478	67	1	0.0967728	-0.0722185	-0.00647996	0.100452	-0.311693	-0.354275	0.00139043	0.118549	-0.00136043	-0.439725	-0.145848	-0.108108	-0.0610067	-0.0544173	-0.228259	0.119615	-0.157315	0.10019	-0.066244	-0.152464	0.0127896	-0.127009	0.0438898	0.0332466	0.151528	-0.0112302	0.17005	-0.115857	0.030085	0.138132	-0.337882	0.097834	-0.0799625	-0.0444158	-0.00803609	-0.204978	0.0541884	-0.0446065	-0.234659	-0.0146566	-0.136582	-0.231989
X204088030148_R08C01	-2.01795	-0.400633	-1.09212	0.072199	-0.87624	77	1	0.0912972	-0.0688058	-0.00876351	0.0983317	-0.302878	-0.348524	0.00134126	0.119209	-0.00679836	-0.440585	-0.130819	-0.112663	-0.0635325	-0.0564532	-0.225079	0.135394	-0.154875	0.0911059	-0.0587938	-0.14137	-0.0353634	-0.16187	0.0462601	0.0315826	0.156163	-0.0151639	0.16231	-0.111253	0.0317486	0.151622	-0.321241	0.108651	-0.0693405	-0.0378557	-0.0118019	-0.205927	0.040326	-0.0508393	-0.237538	-0.0170255	-0.140973	-0.254453
X204088030152_R01C01	0.0676476	1.30598	0.425214	-0.221832	-0.117704	62	1	0.0957418	-0.0607885	-0.0164973	0.108703	-0.336202	-0.365721	0.00168009	0.110584	-0.00299715	-0.422602	-0.156256	-0.120775	-0.0651216	-0.0620013	-0.247827	0.131775	-0.162423	0.0872333	-0.0674954	-0.151807	-0.00284194	-0.137788	0.0468885	0.0328751	0.14586	0.00739041	0.168148	-0.107982	0.0201416	0.120123	-0.33974	0.0983828	-0.0783137	-0.0409273	-0.0132963	-0.205201	0.0538522	-0.00419697	-0.236509	-0.0196219	-0.139931	-0.265689
X204088030152_R02C01	-0.653826	-0.502444	-0.809237	-0.863355	-0.87624	72	0	0.0906945	-0.0568978	-0.00226234	0.116096	-0.325601	-0.340484	0.00137342	0.106115	0.000926226	-0.430712	-0.138378	-0.120659	-0.0596622	-0.0525095	-0.235435	0.141706	-0.151223	0.109155	-0.0523376	-0.146033	-0.0114171	-0.143965	0.0445979	0.0294835	0.148348	-0.00897164	0.16743	-0.11406	0.0402294	0.126646	-0.324084	0.0925101	-0.0700926	-0.0365062	-0.0288512	-0.203105	0.0497465	-0.00434136	-0.229938	-0.0128707	-0.136092	-0.263717
X204088030152_R03C01	-0.345772	-0.441196	-0.0364408	-0.0347215	-0.117704	75	1	0.0931464	-0.0609069	-0.0195288	0.10543	-0.331488	-0.308933	0.00109693	0.0921804	-0.00305281	-0.449628	-0.13276	-0.122999	-0.0622204	-0.055102	-0.219409	0.124829	-0.138038	0.0787276	-0.0481197	-0.13812	0.0543245	-0.0929203	0.0409713	0.0309744	0.142473	0.00706758	0.175552	-0.0826039	0.028075	0.117139	-0.302254	0.125611	-0.0516657	-0.0326319	-0.00749479	-0.214594	0.0763218	0.0211872	-0.249973	-0.0394544	-0.154188	-0.278276
X204088030152_R04C01	-0.276601	-2.25591	-0.0215923	4.08172	-0.87624	70	0	0.0957672	-0.0686386	-0.00631347	0.120041	-0.31039	-0.355051	0.0015301	0.12088	0.0031719	-0.42606	-0.131533	-0.120269	-0.0563891	-0.0541711	-0.228073	0.143604	-0.157241	0.108208	-0.0599522	-0.141765	-0.0364332	-0.170701	0.0497713	0.0309651	0.168424	-0.0155009	0.16159	-0.110024	0.0291548	0.135054	-0.335564	0.0967501	-0.0770368	-0.0398506	-0.0166023	-0.203401	0.0417281	-0.0453857	-0.236432	-0.0079427	-0.139572	-0.269376
X204088030152_R05C01	-0.0296749	0.374272	0.859876	0.36623	-1.63478	72	1	0.0880463	-0.0725056	-0.00659964	0.102175	-0.301601	-0.339434	0.00140995	0.118883	-0.000378695	-0.410184	-0.128014	-0.10611	-0.0577734	-0.054406	-0.227946	0.124256	-0.156006	0.0955437	-0.0679454	-0.145933	-0.032672	-0.159321	0.0462672	0.0313021	0.157771	-0.0038813	0.162421	-0.113929	0.0353204	0.138931	-0.327252	0.0885103	-0.0752248	-0.0387592	-0.0109535	-0.205747	0.0536928	-0.0381165	-0.236241	-0.0155132	-0.143431	-0.255088
X204088030152_R06C01	-0.513874	-0.238389	0.504583	-1.23758	-0.87624	50	0	0.0965713	-0.0600536	-0.0148892	0.097971	-0.34318	-0.393433	0.00147289	0.123708	-0.00320107	-0.438227	-0.15239	-0.121896	-0.062981	-0.0605793	-0.246047	0.14575	-0.168825	0.0908145	-0.0771547	-0.165941	-0.0165283	-0.151285	0.0442195	0.0329489	0.142148	0.00087155	0.175169	-0.125368	0.0208123	0.0990974	-0.358041	0.0879765	-0.0875644	-0.047192	-0.0200447	-0.207876	0.0530397	-0.0643334	-0.233704	-0.0153913	-0.135524	-0.270649
X204088030152_R07C01	-0.22432	1.32721	2.82979	0.36623	0.640832	42	1	0.092585	-0.0613094	-0.0123596	0.097447	-0.335905	-0.374452	0.0011972	0.120403	0.0110016	-0.409797	-0.162963	-0.113473	-0.0562262	-0.0604365	-0.236014	0.135539	-0.155741	0.097746	-0.0682783	-0.179526	-0.0329926	-0.162923	0.0473578	0.0323341	0.141389	0.00114666	0.161051	-0.11186	0.0282155	0.118835	-0.347424	0.0917877	-0.0755051	-0.0389248	-0.0135386	-0.205796	0.0690833	-0.0558272	-0.246912	-0.0215185	-0.139848	-0.276234
X204088030152_R08C01	0.965266	-0.554902	0.384584	1.00775	-0.117704	44	1	0.0935989	-0.0766248	-0.0198881	0.101807	-0.331308	-0.363665	0.0011842	0.119858	-0.0063314	-0.439866	-0.138891	-0.113585	-0.0629506	-0.060209	-0.23567	0.136085	-0.158878	0.083752	-0.0629312	-0.169159	0.0512583	-0.0885321	0.0423066	0.0335626	0.162856	0.00586485	0.164665	-0.105064	0.0232945	0.129166	-0.3442	0.104956	-0.0740521	-0.0412922	-0.00991173	-0.206384	0.0710802	-0.0596505	-0.242478	-0.0273968	-0.141492	-0.27242
X204088030153_R01C01	-1.5997	-1.76216	-1.09364	-0.168372	-1.63478	78	0	0.0917043	-0.0731894	-0.00993654	0.106481	-0.324538	-0.342873	0.00144549	0.110102	-0.00559026	-0.430425	-0.138188	-0.123138	-0.0641665	-0.0541923	-0.243638	0.134115	-0.158142	0.0906664	-0.0640968	-0.144502	-0.0164508	-0.143178	0.0434827	0.0304793	0.170337	-0.000856886	0.170188	-0.110407	0.0308301	0.124698	-0.343977	0.0929754	-0.0772681	-0.042368	-0.0136878	-0.20164	0.0488837	-0.056623	-0.233506	-0.0107866	-0.146418	-0.263175
X204088030153_R02C01	-0.136649	-0.164973	0.917876	3.41346	-0.117704	43	1	0.0973708	-0.0723031	-0.00763047	0.103706	-0.30355	-0.368973	0.00135954	0.128895	-0.00422293	-0.434429	-0.148187	-0.121093	-0.0639978	-0.0550558	-0.228381	0.135065	-0.156685	0.0934658	-0.0758282	-0.18179	-0.0357136	-0.172833	0.0463797	0.0319306	0.160629	-0.0212853	0.16712	-0.117113	0.0255599	0.125005	-0.341196	0.0927552	-0.075936	-0.0410391	-0.0158647	-0.204239	0.0383833	0.00370056	-0.240495	-0.0142334	-0.138103	-0.268794
X204088030153_R03C01	-0.406096	-0.012965	-0.293832	0.499881	-0.87624	71	1	0.0978754	-0.0719228	-0.0145145	0.106994	-0.337157	-0.354336	0.00147229	0.123148	-0.00773374	-0.437346	-0.145824	-0.116071	-0.0634472	-0.0565719	-0.233737	0.143752	-0.163194	0.0925865	-0.0718746	-0.1536	-0.0201827	-0.155315	0.0476704	0.0312163	0.149898	-0.00806515	0.165329	-0.121286	0.0260706	0.126574	-0.340325	0.0957539	-0.0791447	-0.0456757	-0.0154037	-0.204126	0.0372701	-0.00304758	-0.241499	-0.0163563	-0.136585	-0.255183
X204088030153_R04C01	0.679734	-0.412998	0.136062	-1.02374	2.1579	64	0	0.0986499	-0.0604325	-0.0102426	0.105349	-0.326766	-0.345016	0.00147187	0.103633	-0.00366739	-0.446555	-0.134707	-0.11729	-0.0623492	-0.060066	-0.215459	0.136112	-0.13535	0.102858	-0.0462365	-0.154652	-0.034358	-0.172	0.0427539	0.0296069	0.142393	-0.00397265	0.167628	-0.111643	0.04322	0.145487	-0.321721	0.108027	-0.0551583	-0.0269294	-0.0177594	-0.203245	0.0584039	-0.06026	-0.230834	-0.0174148	-0.138063	-0.26675
X204088030153_R05C01	0.226903	-0.91711	-1.06812	0.0989291	-0.87624	58	0	0.098162	-0.0692625	-0.00657291	0.105251	-0.315511	-0.354945	0.00126541	0.117474	0.0025114	-0.423632	-0.137158	-0.120833	-0.060951	-0.0601251	-0.218498	0.161347	-0.146009	0.109955	-0.0642503	-0.158165	-0.0443573	-0.175111	0.0493148	0.0303595	0.152247	-0.022013	0.171441	-0.122643	0.0449488	0.141348	-0.326046	0.099873	-0.0662706	-0.0343246	-0.0207806	-0.202923	0.0466781	0.00505061	-0.233932	-0.00814782	-0.138708	-0.258033
X204088030153_R06C01	-0.850884	1.14385	-0.55138	-0.248562	-0.87624	72	1	0.0949127	-0.0781428	-0.00899397	0.106117	-0.323227	-0.335501	0.00130976	0.124255	-0.00609899	-0.443699	-0.121102	-0.114383	-0.0616161	-0.0546711	-0.227899	0.135694	-0.153938	0.0986567	-0.0698268	-0.152759	-0.0284224	-0.160992	0.0474055	0.0315037	0.168843	-0.0195072	0.170619	-0.11447	0.0412721	0.134975	-0.32316	0.104533	-0.0744106	-0.0406633	-0.00793021	-0.210125	0.0462771	-0.0117852	-0.23947	-0.0204468	-0.141916	-0.258977
X204088030153_R07C01	-0.8726	0.487837	-0.215411	-0.515864	-0.117704	53	0	0.102946	-0.0654806	-0.0170361	0.100778	-0.34887	-0.3836	0.00141302	0.120403	-0.00430189	-0.436256	-0.175708	-0.126941	-0.0635553	-0.0627397	-0.250814	0.142123	-0.170321	0.0937949	-0.0759109	-0.170162	-0.0271609	-0.157396	0.0468749	0.0321048	0.146468	0.00348289	0.176308	-0.117384	0.0142954	0.124936	-0.370131	0.0963393	-0.084862	-0.0518498	-0.021044	-0.204522	0.0537168	-0.0150853	-0.243684	-0.0168209	-0.147025	-0.270786
X204088030153_R08C01	-1.25385	-1.52581	0.0881212	2.69175	-1.63478	63	0	0.0989081	-0.0638478	-0.00325957	0.123309	-0.309619	-0.341491	0.00129333	0.120801	0.0117218	-0.42386	-0.13784	-0.124178	-0.0518862	-0.0537682	-0.213335	0.152813	-0.135748	0.112908	-0.049254	-0.157557	-0.0689243	-0.198602	0.0500596	0.0295881	0.15316	-0.0170888	0.174665	-0.113785	0.0431556	0.144769	-0.315429	0.106623	-0.0589485	-0.0232285	-0.0231857	-0.204363	0.0514769	-0.00617343	-0.237898	-0.00889626	-0.13511	-0.274633
X21	-0.00474104	0.229376	1.81369	-0.248562	2.1579	56	1	0.106428	-0.0682021	-0.00744625	0.0970996	-0.336437	-0.366364	0.000655312	0.125182	-0.00987151	-0.439355	-0.153449	-0.11847	-0.0641149	-0.0616321	-0.233146	0.135086	-0.160558	0.0963821	-0.0744026	-0.162977	-0.0267706	-0.157659	0.046299	0.0312923	0.140061	-0.0233208	0.169747	-0.128678	0.0278473	0.114936	-0.348142	0.0905254	-0.0824091	-0.0458174	-0.0210936	-0.205773	0.0474418	-0.0466916	-0.244258	-0.0133265	-0.13693	-0.269687
X22	-0.414943	-1.09201	0.487678	1.22159	0.640832	62	0	0.0965578	-0.0645702	-0.0126015	0.109785	-0.333915	-0.359839	0.000714235	0.128011	-0.00853777	-0.445814	-0.134036	-0.130945	-0.0670114	-0.0609679	-0.240506	0.146127	-0.161066	0.0934023	-0.071554	-0.158315	-0.0294094	-0.167451	0.0460271	0.0315017	0.153936	0.00220819	0.172479	-0.119627	0.0368914	0.12816	-0.338683	0.0917455	-0.080164	-0.0441688	-0.0164233	-0.205586	0.0537547	-0.000988162	-0.235305	-0.0182211	-0.143483	-0.265394
X220	-2.01795	-0.757086	-0.527201	-0.435673	2.1579	53	0	0.0963209	-0.0637589	-0.00415717	0.104397	-0.305859	-0.35923	0.000748298	0.117196	-0.0064636	-0.446098	-0.154618	-0.121666	-0.0641193	-0.0528058	-0.228851	0.142264	-0.144659	0.102565	-0.0674778	-0.172723	-0.0361731	-0.165021	0.0435168	0.0304337	0.153086	-0.0267269	0.167847	-0.117639	0.0443929	0.131861	-0.328806	0.0897511	-0.0684938	-0.0339207	-0.0209653	-0.202901	0.036407	-0.0431976	-0.23433	-0.0132192	-0.134616	-0.255359
X231	-1.32463	-1.48454	-1.72009	0.179119	-0.117704	71	0	0.0919743	-0.0721726	-0.0142582	0.111502	-0.338374	-0.351479	0.000722384	0.115227	-0.00808689	-0.444983	-0.135418	-0.123345	-0.0635993	-0.0597796	-0.231747	0.138045	-0.152628	0.0956716	-0.0623422	-0.149945	-0.020664	-0.152949	0.0503338	0.0314544	0.17699	0.00134491	0.166145	-0.109644	0.0294495	0.126719	-0.332047	0.105525	-0.069054	-0.0374884	-0.016521	-0.208078	0.0540126	-0.0594505	-0.233648	-0.0184391	-0.138175	-0.26085
X251	-0.674738	-0.589217	-0.497556	-0.970275	-0.117704	65	0	0.0946856	-0.067588	-0.0113324	0.113488	-0.334123	-0.348904	0.000730824	0.103226	-0.0119672	-0.446605	-0.152346	-0.119082	-0.0637518	-0.058971	-0.23039	0.140772	-0.154283	0.0989088	-0.0699759	-0.153416	-0.0318066	-0.15929	0.0492182	0.031295	0.152649	-0.00418621	0.156538	-0.110482	0.0276694	0.124218	-0.332445	0.0958523	-0.0736936	-0.0368613	-0.0157068	-0.205974	0.049095	-0.0539369	-0.235472	-0.0104287	-0.142366	-0.258915
X258	-2.01795	-2.25765	-0.563934	4.91035	-1.63478	77	0	0.090325	-0.0720452	-0.00995736	0.0949623	-0.322023	-0.338834	0.000839076	0.108572	-0.0046528	-0.444833	-0.120485	-0.127746	-0.0633305	-0.059828	-0.224742	0.138656	-0.140305	0.101034	-0.046309	-0.127485	-0.032016	-0.170157	0.0476063	0.0311286	0.174685	0.00503893	0.163152	-0.0939943	0.0497491	0.150594	-0.318955	0.11284	-0.0613829	-0.0285127	-0.0161577	-0.205497	0.056019	-0.0022045	-0.234153	-0.0195922	-0.143973	-0.254499
X284	-2.01795	-1.31017	-2.50888	1.43543	-0.87624	86	0	0.0851653	-0.0692157	-0.0107499	0.122323	-0.329999	-0.315915	0.000663726	0.0956377	-0.00957798	-0.430178	-0.117211	-0.112089	-0.0646139	-0.0640304	-0.218258	0.135223	-0.144582	0.095481	-0.0583991	-0.137715	-0.0316179	-0.157285	0.0457428	0.0313094	0.172944	0.00190452	0.164039	-0.0979624	0.0366307	0.149556	-0.316623	0.104028	-0.0625971	-0.0327788	-0.015934	-0.204891	0.0545655	0.00197753	-0.236293	-0.0239901	-0.149144	-0.26153
X30	-0.209842	-0.634799	0.00730991	0.28604	-1.63478	69	0	0.101689	-0.0720618	-0.00771177	0.104388	-0.33498	-0.348604	0.000686862	0.120659	-0.00629018	-0.449645	-0.143293	-0.115222	-0.0643883	-0.0592441	-0.235299	0.15338	-0.155872	0.107216	-0.0688165	-0.144352	-0.0465936	-0.184675	0.0479514	0.0319607	0.161016	-0.0208488	0.173382	-0.115664	0.0408833	0.126653	-0.332084	0.101843	-0.0746916	-0.0426666	-0.0171061	-0.208378	0.0535338	-0.0456882	-0.238443	-0.0188022	-0.13682	-0.272983
X31	-1.20317	-0.616402	-0.467339	-0.676244	-1.63478	80	0	0.0942948	-0.0599673	-0.00762804	0.10466	-0.352152	-0.302408	0.000651982	0.0893083	-0.00889822	-0.451402	-0.124158	-0.124578	-0.0631014	-0.0606283	-0.195823	0.141581	-0.119848	0.0998284	-0.0410786	-0.113886	-0.0182616	-0.150481	0.0473816	0.0283045	0.165984	-0.00547573	0.165851	-0.105378	0.0553792	0.156791	-0.285303	0.106824	-0.0476034	-0.0149325	-0.0307293	-0.206238	0.0464047	-0.0547274	-0.224803	-0.0166268	-0.142976	-0.254498
X34	-0.324055	-0.653729	-0.51456	-0.542594	0.640832	60	0	0.101153	-0.0674935	-0.00931677	0.101349	-0.324941	-0.376756	0.00068677	0.119427	-0.0080672	-0.435932	-0.159289	-0.117975	-0.0631771	-0.0533612	-0.255354	0.142051	-0.168685	0.0932979	-0.0829351	-0.159886	-0.0363696	-0.168794	0.0447799	0.0318096	0.153059	-0.0242048	0.166654	-0.117367	0.0177442	0.113904	-0.348727	0.0883151	-0.0862049	-0.0513668	-0.0182983	-0.203444	0.0412366	-0.0505058	-0.238159	-0.0120725	-0.13635	-0.278836
X35	0.134406	0.605217	0.851512	-0.542594	-0.117704	55	1	0.0970904	-0.0684133	-0.012089	0.0993367	-0.347524	-0.363125	0.000654006	0.118848	-0.0124091	-0.44829	-0.139629	-0.122058	-0.0629326	-0.0585751	-0.232143	0.13379	-0.157206	0.0906435	-0.0685036	-0.161229	0.0112642	-0.127299	0.042767	0.0328666	0.152655	-0.016204	0.170953	-0.109886	0.0215844	0.118388	-0.339021	0.0998533	-0.0715361	-0.0418442	-0.0178845	-0.20344	0.0528633	-0.0148566	-0.240309	-0.0184959	-0.136855	-0.276117
X37	-0.0433483	-0.280056	0.8013	1.43543	0.640832	44	1	0.0949755	-0.0750748	-0.0113822	0.0994569	-0.315728	-0.366995	0.00066746	0.125262	-0.0108132	-0.434802	-0.159559	-0.113309	-0.0657288	-0.0573348	-0.225597	0.133992	-0.152706	0.0860377	-0.0719224	-0.175314	-0.0174663	-0.152102	0.0456395	0.0321333	0.151545	-0.0168494	0.166815	-0.111793	0.0266528	0.1114	-0.346825	0.0972365	-0.0722479	-0.0439129	-0.010252	-0.206222	0.0484495	-0.0592638	-0.240592	-0.0174947	-0.141722	-0.273652
X4	0.34755	1.38801	1.0998	0.179119	-0.117704	58	1	0.0927484	-0.0689338	-0.0151205	0.108802	-0.340087	-0.335893	0.000674958	0.111264	-0.0123865	-0.446303	-0.129454	-0.120443	-0.0653221	-0.0543889	-0.221393	0.136305	-0.140531	0.0894972	-0.0525786	-0.144306	-0.00627051	-0.144768	0.0466787	0.0320489	0.160386	-0.00722695	0.165988	-0.109784	0.040626	0.135501	-0.320347	0.108631	-0.0646789	-0.0293378	-0.0131815	-0.203649	0.0636997	-0.00280807	-0.236469	-0.0200221	-0.143475	-0.268914
X41	1.64331	1.20746	0.876486	-0.302023	-0.87624	45	1	0.0996202	-0.0797486	-0.0137711	0.0966076	-0.344418	-0.369695	0.000673572	0.121099	-0.0179861	-0.443982	-0.154086	-0.109201	-0.0657368	-0.062833	-0.242931	0.128071	-0.167331	0.0804418	-0.0718759	-0.178546	0.00597997	-0.133913	0.0428724	0.0336231	0.158224	-0.000434489	0.168762	-0.113032	0.0292212	0.110265	-0.349128	0.0972309	-0.0832155	-0.0476319	-0.0139768	-0.206463	0.0563483	-0.0753397	-0.242585	-0.0290834	-0.139689	-0.260058
X42	1.52668	-0.0300111	-0.0112149	-1.50488	-0.87624	45	0	0.0978493	-0.0726322	-0.0103774	0.0957963	-0.326237	-0.373818	0.0006932	0.121432	0.00413409	-0.414712	-0.138955	-0.123381	-0.0601541	-0.061189	-0.222936	0.142465	-0.148973	0.0880233	-0.0632724	-0.177595	-0.0169963	-0.154622	0.0447563	0.0323288	0.156354	-0.00775526	0.163703	-0.102492	0.037459	0.140315	-0.336752	0.105857	-0.0668692	-0.0328769	-0.0119196	-0.203831	0.0648353	0.00141287	-0.240084	-0.0197803	-0.1375	-0.274945
X46	0.099016	-0.614566	0.427039	0.20585	-0.117704	61	0	0.0980798	-0.0675536	-0.0170621	0.106566	-0.346462	-0.36215	0.000706776	0.109366	-0.0121539	-0.429297	-0.141928	-0.127065	-0.0631335	-0.0643269	-0.255133	0.130474	-0.165656	0.0842941	-0.073527	-0.14347	-0.0219054	-0.14244	0.0453488	0.0319326	0.145663	0.00657864	0.166843	-0.107815	0.0182879	0.094229	-0.343486	0.0965749	-0.0807472	-0.0521698	-0.0146186	-0.205951	0.0637331	-0.00733376	-0.236031	-0.0309609	-0.137695	-0.266859
X47	0.23012	0.341303	0.966451	0.31277	1.39937	54	1	0.0966006	-0.0760565	-0.00528238	0.101482	-0.309295	-0.360222	0.00070828	0.145369	-0.009941	-0.444733	-0.145319	-0.10822	-0.0636784	-0.0505306	-0.226033	0.135812	-0.152961	0.0975449	-0.0641382	-0.1725	-0.0208915	-0.154649	0.0426987	0.0315754	0.152359	-0.0241986	0.16863	-0.119806	0.033666	0.131522	-0.334666	0.096062	-0.0723336	-0.0378772	-0.0137633	-0.205796	0.0463078	-0.0353311	-0.237356	-0.0156305	-0.136242	-0.268679
X48	-0.768843	-1.01608	-1.16498	0.072199	1.39937	75	1	0.0885504	-0.0685085	-0.0113813	0.107656	-0.315744	-0.338415	0.00074958	0.122852	-0.00551544	-0.453288	-0.122639	-0.117867	-0.0612161	-0.0479716	-0.235801	0.139827	-0.154925	0.0958305	-0.0594211	-0.135698	-0.0163573	-0.142715	0.0503272	0.0314609	0.156691	-0.0226479	0.168523	-0.116611	0.0398264	0.126039	-0.327188	0.0885595	-0.0790772	-0.0395293	-0.0118967	-0.202853	0.047662	0.0298297	-0.236344	-0.00992813	-0.136255	-0.250619
X53	0.209208	0.0133365	-0.711212	-0.0347215	-0.117704	77	1	0.0946615	-0.0663533	-0.00757043	0.0937701	-0.317678	-0.315786	0.000698877	0.112724	-0.00306212	-0.436339	-0.122674	-0.115613	-0.0651011	-0.0567149	-0.211159	0.134426	-0.13685	0.0963935	-0.055981	-0.139335	-0.0288015	-0.160663	0.0452637	0.0307446	0.143169	-0.0193382	0.164241	-0.124774	0.0498043	0.155677	-0.297667	0.1051	-0.0632327	-0.0301657	-0.0249509	-0.198299	0.0281174	0.0199125	-0.228416	-0.0166087	-0.131656	-0.260765
X54	0.0057151	1.44466	0.905432	-0.649514	-0.87624	75	1	0.0982152	-0.0689099	0.0021059	0.10865	-0.299116	-0.338262	0.000725846	0.118643	0.000756352	-0.439751	-0.123785	-0.115415	-0.0621029	-0.0503533	-0.202901	0.149919	-0.129822	0.115583	-0.0471017	-0.156407	-0.0635083	-0.193146	0.0505004	0.0291668	0.14639	-0.0337204	0.174527	-0.12272	0.0697765	0.153544	-0.313977	0.107352	-0.0616586	-0.0270116	-0.0300128	-0.202664	0.0428809	0.036608	-0.22703	-0.000220236	-0.128396	-0.270872
X61	-0.193756	-0.772575	-0.424404	-0.00799138	-0.87624	60	0	0.103956	-0.0662047	-0.00495623	0.103318	-0.32511	-0.35924	0.000591537	0.129762	-0.00994791	-0.441441	-0.158865	-0.11735	-0.0645117	-0.0571815	-0.236883	0.151428	-0.151901	0.104586	-0.06861	-0.174022	-0.0323933	-0.164835	0.0482083	0.0321458	0.145148	-0.0237343	0.178234	-0.126987	0.0301325	0.130467	-0.338721	0.0965256	-0.0749399	-0.0371713	-0.0148263	-0.20521	0.0408322	-0.0513619	-0.240771	-0.00945856	-0.134621	-0.266479
X7	-0.761604	0.0097163	0.866294	-1.79891	-0.117704	76	0	0.0956446	-0.056296	-0.0149895	0.10724	-0.345866	-0.326241	0.000757415	0.0959782	-0.0104453	-0.429916	-0.135517	-0.128276	-0.0591463	-0.061172	-0.219217	0.12952	-0.146924	0.0878086	-0.0581072	-0.129733	-0.000240622	-0.125483	0.0450142	0.0316522	0.15495	-0.00110306	0.165118	-0.108933	0.0302414	0.115823	-0.314099	0.0932891	-0.0670702	-0.0329396	-0.0289088	-0.207188	0.0534961	0.0206991	-0.23926	-0.0206953	-0.152513	-0.263479
X8	1.13739	1.09123	1.05663	0.820642	-0.87624	58	1	0.0963801	-0.0743368	-0.00476029	0.110597	-0.307704	-0.347678	0.000821694	0.119549	-0.0120928	-0.44733	-0.134572	-0.109029	-0.0633855	-0.0569932	-0.213355	0.141598	-0.1374	0.103626	-0.0566102	-0.16489	-0.0532584	-0.185985	0.0482443	0.0301359	0.134508	-0.026281	0.167962	-0.121216	0.0439597	0.134604	-0.327927	0.109257	-0.0632584	-0.0301668	-0.0212235	-0.201665	0.0420561	-0.0416434	-0.235859	-0.00742692	-0.126909	-0.269942
X9	2.48864	0.368684	0.642366	-0.248562	0.640832	50	1	0.0987556	-0.0656762	-0.00729577	0.103643	-0.323674	-0.364294	0.000689965	0.129161	-0.0055132	-0.434973	-0.138638	-0.119198	-0.061805	-0.0532988	-0.23077	0.139138	-0.148106	0.104469	-0.0627121	-0.173537	-0.0357687	-0.167996	0.0476228	0.0314874	0.150623	-0.0259873	0.16646	-0.12591	0.0440503	0.127384	-0.342728	0.0956186	-0.0753488	-0.033307	-0.022069	-0.200794	0.0427454	-0.0411073	-0.234877	-0.0156552	-0.128442	-0.279092
X97	0.0917771	0.38649	1.12614	-0.809895	1.39937	60	0	0.095913	-0.0654662	-0.0175996	0.106861	-0.353153	-0.371231	0.000636575	0.11356	-0.0114045	-0.442963	-0.153187	-0.129178	-0.0650586	-0.0625167	-0.242126	0.147507	-0.161245	0.084419	-0.0701377	-0.158044	-0.0160904	-0.147875	0.0439335	0.0327551	0.152992	0.000952168	0.16914	-0.114407	0.0254614	0.120246	-0.344815	0.0949342	-0.0767991	-0.037963	-0.0152361	-0.205562	0.0731199	0.039914	-0.239448	-0.0256637	-0.147343	-0.261709
[truncated: 67 more columns]

## Sheet: Supplementary Table 2
Supplementary Table 2. Significant associations by fitting OLS model to the predictor-episcore dataset after adjusting for sex and age. An association is considered significant if p-value < 0.05.
EpiScore	Identifier	Panel	Predictor	Coefficient	StdErr	P-value	LowerCI	UpperCI
LGALS3BP	5000-52	SomaScan	BMI	0.00196446	0.000491807	8.28306e-05	0.000996378	0.00293254
ACY1	3343-1	SomaScan	BMI	0.00373863	0.00103145	0.000343227	0.00170831	0.00576896
GHR	2948-58	SomaScan	BMI	0.00239688	0.000677943	0.000475542	0.00106241	0.00373135
IGFBP1	2771-35	SomaScan	BMI	-0.00142534	0.000412129	0.000627125	-0.00223658	-0.0006141
SHBG	4929-55	SomaScan	BMI	-0.00139594	0.000459026	0.0025788	-0.0022995	-0.000492393
CCL17	3519-3	SomaScan	JumpMax	-0.00269752	0.000929404	0.00399516	-0.00452697	-0.000868073
CCL18	3044-3	SomaScan	BMI	0.00199241	0.000694835	0.00445009	0.000624686	0.00336013
STC1	4930-21	SomaScan	BMI	0.00121319	0.000431316	0.00525663	0.000364187	0.0020622
C4A\|C4B	4481-34	SomaScan	GripStrength	0.000307792	0.000118432	0.00984476	7.46681e-05	0.000540916
LTF	2780-35	SomaScan	BMI	-0.000836419	0.000330824	0.0120079	-0.00148762	-0.000185221
FGF.21	FGF.21	Olink Inflammatory	BMI	0.00202641	0.000804189	0.0122942	0.000443433	0.00360938
IL19	3035-80	SomaScan	BMI	0.00168617	0.000678108	0.0134766	0.000351373	0.00302096
AFM	4763-31	SomaScan	BMI	0.00077188	0.000315935	0.0151727	0.00014999	0.00139377
G.CSF	G.CSF	Olink Neurology	JumpMax	-0.00243422	0.000997613	0.0153013	-0.00439794	-0.000470511
WFIKKN2	3235-50	SomaScan	JumpMax	0.00151533	0.000636725	0.0179828	0.000261997	0.00276867
PAPPA	4148-49	SomaScan	Cognition	-0.00194425	0.000842245	0.0216992	-0.00360214	-0.000286371
SERPINA3	4153-11	SomaScan	BMI	-0.00165654	0.000720951	0.0223101	-0.00307567	-0.000237413
SMPD1	SMPD1	Olink Neurology	JumpMax	-0.00122393	0.000543376	0.0250621	-0.00229352	-0.000154346
NTRK3	NTRK3	Olink Neurology	Cognition	0.00119636	0.000534935	0.0261034	0.00014339	0.00224933
MST1	4407-10	SomaScan	JumpMax	-0.000949763	0.000429905	0.0279619	-0.00179599	-0.000103532
OMD	5358-3	SomaScan	BMI	-0.00150789	0.00068918	0.0294942	-0.00286448	-0.000151299
GNLY	3195-50	SomaScan	BMI	0.00313751	0.00143902	0.0300618	0.000304915	0.0059701
IDUA	3169-70	SomaScan	BMI	0.00107126	0.000496734	0.031882	9.34802e-05	0.00204904
SELL	4831-4	SomaScan	BMI	-0.00202717	0.000958713	0.0353525	-0.00391431	-0.000140029
VEGFA	VEGFA	Olink Inflammatory	GripStrength	-0.00158343	0.000753058	0.036381	-0.00306576	-0.000101104
CNTN4	3298-52	SomaScan	BMI	-0.000850349	0.000408809	0.0384226	-0.00165505	-4.56446e-05
C5	3054-74	SomaScan	GripStrength	-0.0019442	0.000939973	0.0395183	-0.00379445	-9.39425e-05
GDF.8	GDF.8	Olink Neurology	BMI	0.000637539	0.000311223	0.0414373	2.49233e-05	0.00125016
LGALS4	2982-82	SomaScan	Cognition	-0.000444484	0.000217975	0.0423672	-0.000873549	-1.54192e-05
CCL22	3508-78	SomaScan	Cognition	-0.000312046	0.00015437	0.0441814	-0.000615911	-8.18188e-06
SERPINA3	4153-11	SomaScan	GripStrength	-0.0020128	0.00101287	0.0478643	-0.00400653	-1.90596e-05
ADIPOQ	3554-24	SomaScan	GripStrength	0.00109241	0.000552405	0.0489536	5.04522e-06	0.00217977
BMP1	3348-49	SomaScan	GripStrength	-0.00176062	0.000890436	0.0489869	-0.00351336	-7.87135e-06

## Sheet: Supplementary Table 3
Supplementary Table 3. The results of matching the 33 significant fitness predictor–EpiScore associations with previously reported EpiScore–disease associations. It shows 51 fitness predictor–disease associations. All associations show the expected direction except three (see red coloring).
EpiScore	Predictor	Coefficient	P-value	Hazard Ratio (Gadd et al.)	Associated Disease	Consistent	FDR-correction
LGALS3BP	BMI	0.00196446	8.28306e-05	1.43	Diabetes	TRUE	remains
LGALS3BP	BMI	0.00196446	8.28306e-05	1.14	IHD	TRUE	remains
ACY1	BMI	0.00373863	0.000343227	1.71	Diabetes	TRUE	remains
ACY1	BMI	0.00373863	0.000343227	1.19	Stroke	TRUE	remains
GHR	BMI	0.00239688	0.000475542	1.35	Diabetes	TRUE	remains
IGFBP1	BMI	-0.00142534	0.000627125	0.6	Diabetes	TRUE	remains
IGFBP1	BMI	-0.00142534	0.000627125	0.68	Depression	TRUE	remains
SHBG	BMI	-0.00139594	0.0025788	0.47	Diabetes	TRUE	remains			Summary
SHBG	BMI	-0.00139594	0.0025788	0.68	IBD	TRUE	remains
CCL17	JumpMax	-0.00269752	0.00399516	1.25	COPD	TRUE	remains			Count	Percentage
CCL17	JumpMax	-0.00269752	0.00399516	1.43	RA	TRUE	remains		TRUE	38	0.745098
CCL18	BMI	0.00199241	0.00445009	0.55	Diabetes	FALSE	remains		FALSE	3	0.0588235
CCL18	BMI	0.00199241	0.00445009	1.4	COPD	TRUE	remains		Empty	10	0.196078
CCL18	BMI	0.00199241	0.00445009	1.56	Lung cancer	TRUE	remains		Total	51
STC1	BMI	0.00121319	0.00525663	2.17	Diabetes	TRUE	remains
C4A|C4B	GripStrength	0.000307792	0.00984476				remains
LTF	BMI	-0.000836419	0.0120079
FGF.21	BMI	0.00202641	0.0122942	1.36	Diabetes	TRUE
FGF.21	BMI	0.00202641	0.0122942	1.33	Stroke	TRUE
FGF.21	BMI	0.00202641	0.0122942	1.19	COPD	TRUE
IL19	BMI	0.00168617	0.0134766
AFM	BMI	0.00077188	0.0151727	1.23	Diabetes	TRUE
G.CSF	JumpMax	-0.00243422	0.0153013	1.32	COPD	TRUE
G.CSF	JumpMax	-0.00243422	0.0153013	1.31	Lung cancer	TRUE
WFIKKN2	JumpMax	0.00151533	0.0179828	0.83	Stroke	TRUE
WFIKKN2	JumpMax	0.00151533	0.0179828	0.81	Diabetes	TRUE
PAPPA	Cognition	-0.00194425	0.0216992
SERPINA3	BMI	-0.00165654	0.0223101	0.72	Diabetes	TRUE
SMPD1	JumpMax	-0.00122393	0.0250621
NTRK3	Cognition	0.00119636	0.0261034	0.84	COPD	TRUE
NTRK3	Cognition	0.00119636	0.0261034	0.74	Depression	TRUE
MST1	JumpMax	-0.000949763	0.0279619
OMD	BMI	-0.00150789	0.0294942	0.76	Diabetes	TRUE
OMD	BMI	-0.00150789	0.0294942	0.73	Depression	TRUE
OMD	BMI	-0.00150789	0.0294942	0.85	COPD	TRUE
GNLY	BMI	0.00313751	0.0300618	0.57	RA	FALSE
IDUA	BMI	0.00107126	0.031882
SELL	BMI	-0.00202717	0.0353525	0.8	IHD	TRUE
SELL	BMI	-0.00202717	0.0353525	0.74	Diabetes	TRUE
VEGFA	GripStrength	-0.00158343	0.036381	1.34	COPD	TRUE
VEGFA	GripStrength	-0.00158343	0.036381	1.21	Diabetes	TRUE
CNTN4	BMI	-0.000850349	0.0384226	0.74	COPD	TRUE
CNTN4	BMI	-0.000850349	0.0384226	0.85	Diabetes	TRUE
CNTN4	BMI	-0.000850349	0.0384226	0.75	Depression	TRUE
C5	GripStrength	-0.0019442	0.0395183
GDF.8	BMI	0.000637539	0.0414373
LGALS4	Cognition	-0.000444484	0.0423672
CCL22	Cognition	-0.000312046	0.0441814	1.38	RA	TRUE
SERPINA3	GripStrength	-0.0020128	0.0478643	0.72	Diabetes	FALSE
ADIPOQ	GripStrength	0.00109241	0.0489536	0.49	Diabetes	TRUE
BMP1	GripStrength	-0.00176062	0.0489869	1.38	Diabetes	TRUE

## Sheet: Supplementary Table 4
Supplementary Table 4. The results of patient-level disease risk estimation for 290 patients across 10 diseases, and categorizing fitness predictors as low, normal and high
ID	Bowel.Cancer	COPD	Depression	Diabetes	IBD	IHD	Lung cancer	Pain	RA	Stroke	VO2max_Status	GripStrength_Status	JumpMax_Status	BMI_Status	Cognition_Status	Bowel.Cancer_HighRisk	COPD_HighRisk	Depression_HighRisk	Diabetes_HighRisk	IBD_HighRisk	IHD_HighRisk	Lung cancer_HighRisk	Pain_HighRisk	RA_HighRisk	Stroke_HighRisk
X10	-0.0338707	-0.626884	-0.356603	-0.147732	-0.0102492	-0.0806518	-0.183985	-0.00910861	-0.209241	-0.133289	high	normal	normal	normal	normal	FALSE	FALSE	FALSE	FALSE	FALSE	FALSE	FALSE	FALSE	FALSE	FALSE
X11	-0.0388933	-0.577956	-0.351796	-0.174049	-0.00526013	-0.0652945	-0.175723	-0.00968054	-0.170636	-0.130121	normal	normal	normal	normal	normal	FALSE	FALSE	FALSE	FALSE	FALSE	FALSE	FALSE	FALSE	FALSE	FALSE
X12	-0.0339868	-0.639048	-0.358559	-0.183058	-0.00226281	-0.0795319	-0.186771	-0.00985552	-0.184517	-0.131547	normal	normal	low	normal	normal	FALSE	FALSE	FALSE	FALSE	FALSE	FALSE	FALSE	FALSE	FALSE	FALSE
X15	-0.036952	-0.654534	-0.36674	-0.268346	-0.0137869	-0.0956345	-0.205744	-0.00971649	-0.202336	-0.156571	normal	normal	normal	normal	normal	FALSE	FALSE	FALSE	FALSE	FALSE	FALSE	FALSE	FALSE	FALSE	FALSE
X18	-0.0398911	-0.61993	-0.339938	-0.146073	-0.0111919	-0.072627	-0.195499	-0.0119064	-0.196719	-0.132925	normal	normal	normal	normal	normal	FALSE	FALSE	FALSE	FALSE	FALSE	FALSE	FALSE	FALSE	FALSE	FALSE
X203	-0.0470816	-0.558492	-0.361271	-0.204376	0.00188578	-0.0647791	-0.179188	-0.00958567	-0.143579	-0.135701	normal	normal	normal	normal	normal	FALSE	FALSE	FALSE	FALSE	TRUE	FALSE	FALSE	FALSE	TRUE	FALSE
X204071680079_R01C01	-0.032972	-0.616748	-0.333405	-0.177066	-0.00662697	-0.0616359	-0.194416	-0.0104644	-0.201525	-0.131534	high	high	normal	normal	high	TRUE	FALSE	FALSE	FALSE	FALSE	FALSE	FALSE	FALSE	FALSE	FALSE
X204071680079_R02C01	-0.0385711	-0.606216	-0.359521	-0.224431	-0.015619	-0.0806222	-0.195285	-0.0107479	-0.159297	-0.147196	normal	normal	normal	low	normal	FALSE	FALSE	FALSE	FALSE	FALSE	FALSE	FALSE	FALSE	FALSE	FALSE
X204071680079_R03C01	-0.0418476	-0.612235	-0.364977	-0.241458	-0.00661237	-0.087092	-0.191878	-0.0123174	-0.182238	-0.144652	normal	normal	normal	normal	normal	FALSE	FALSE	FALSE	FALSE	FALSE	FALSE	FALSE	FALSE	FALSE	FALSE
X204071680079_R04C01	-0.0407191	-0.57476	-0.358189	-0.162277	-0.00288417	-0.0460434	-0.16709	-0.0120075	-0.16022	-0.131527	normal	normal	normal	normal	normal	FALSE	FALSE	FALSE	FALSE	FALSE	TRUE	FALSE	FALSE	FALSE	FALSE
X204071680079_R05C01	-0.0373897	-0.585591	-0.359007	-0.166596	-0.00442713	-0.0690072	-0.176664	-0.0104545	-0.165325	-0.135592	low	low	low	high	normal	FALSE	FALSE	FALSE	FALSE	FALSE	FALSE	FALSE	FALSE	FALSE	FALSE
X204071680079_R06C01	-0.040812	-0.455643	-0.320726	-0.115185	0.00752396	-0.0664918	-0.138469	-0.0110378	-0.139701	-0.109899	low	low	low	high	normal	FALSE	TRUE	TRUE	TRUE	TRUE	FALSE	TRUE	FALSE	TRUE	TRUE
X204071680079_R07C01	-0.0434322	-0.638864	-0.368645	-0.22648	-0.0125285	-0.0748312	-0.225826	-0.0124273	-0.183108	-0.139414	normal	high	high	normal	normal	FALSE	FALSE	FALSE	FALSE	FALSE	FALSE	FALSE	FALSE	FALSE	FALSE
X204071680079_R08C01	-0.0411178	-0.575367	-0.369521	-0.243501	-0.0071268	-0.0618047	-0.181559	-0.0109919	-0.137541	-0.150126	normal	normal	normal	normal	normal	FALSE	FALSE	FALSE	FALSE	FALSE	FALSE	FALSE	FALSE	TRUE	FALSE
X204071680091_R01C01	-0.0443176	-0.584779	-0.352206	-0.240389	-0.00582564	-0.0901121	-0.207858	-0.00909942	-0.153911	-0.134301	normal	normal	high	normal	normal	FALSE	FALSE	FALSE	FALSE	FALSE	FALSE	FALSE	FALSE	FALSE	FALSE
X204071680091_R02C01	-0.0388095	-0.626943	-0.351932	-0.214359	-0.00364642	-0.0858548	-0.204488	-0.0114118	-0.176331	-0.139185	normal	normal	normal	normal	normal	FALSE	FALSE	FALSE	FALSE	FALSE	FALSE	FALSE	FALSE	FALSE	FALSE
X204071680091_R03C01	-0.0347189	-0.490344	-0.3256	-0.0914193	-0.00578146	-0.0528196	-0.132667	-0.00603809	-0.1549	-0.108953	low	normal	low	high	normal	FALSE	TRUE	TRUE	TRUE	FALSE	TRUE	TRUE	TRUE	FALSE	TRUE
X204071680091_R04C01	-0.0335434	-0.661823	-0.356242	-0.22289	-0.0113325	-0.0818038	-0.211167	-0.00726804	-0.210043	-0.146493	normal	normal	high	normal	normal	FALSE	FALSE	FALSE	FALSE	FALSE	FALSE	FALSE	TRUE	FALSE	FALSE
X204071680091_R07C01	-0.0429317	-0.584111	-0.347135	-0.214638	-0.00800901	-0.0776702	-0.194317	-0.00927046	-0.178674	-0.130344	normal	normal	normal	normal	normal	FALSE	FALSE	FALSE	FALSE	FALSE	FALSE	FALSE	FALSE	FALSE	FALSE
X204071680091_R08C01	-0.0415311	-0.610151	-0.361117	-0.209788	-0.000487971	-0.0871575	-0.198885	-0.0114187	-0.183062	-0.134423	normal	normal	normal	normal	normal	FALSE	FALSE	FALSE	FALSE	FALSE	FALSE	FALSE	FALSE	FALSE	FALSE
X204071680141_R01C01	-0.0356488	-0.577303	-0.335796	-0.181832	0.00167799	-0.0668209	-0.178267	-0.0120091	-0.192668	-0.131327	normal	normal	normal	normal	normal	FALSE	FALSE	FALSE	FALSE	TRUE	FALSE	FALSE	FALSE	FALSE	FALSE
X204071680141_R02C01	-0.0382534	-0.619878	-0.337965	-0.194888	-0.00739749	-0.0794854	-0.202342	-0.00977813	-0.201984	-0.13234	normal	normal	normal	normal	normal	FALSE	FALSE	FALSE	FALSE	FALSE	FALSE	FALSE	FALSE	FALSE	FALSE
X204071680141_R03C01	-0.0431322	-0.649962	-0.367197	-0.243231	0.000421573	-0.0739769	-0.211671	-0.0111917	-0.194199	-0.143402	normal	high	normal	normal	normal	FALSE	FALSE	FALSE	FALSE	TRUE	FALSE	FALSE	FALSE	FALSE	FALSE
X204071680141_R04C01	-0.0370376	-0.687844	-0.35136	-0.174807	-0.00483407	-0.0956318	-0.219522	-0.0092511	-0.234252	-0.138336	normal	high	high	normal	normal	FALSE	FALSE	FALSE	FALSE	FALSE	FALSE	FALSE	FALSE	FALSE	FALSE
X204071680141_R06C01	-0.0402879	-0.679297	-0.362755	-0.22086	-0.0124305	-0.0917923	-0.226734	-0.00993506	-0.199442	-0.144912	normal	normal	high	normal	normal	FALSE	FALSE	FALSE	FALSE	FALSE	FALSE	FALSE	FALSE	FALSE	FALSE
X204071680141_R08C01	-0.0394783	-0.629201	-0.356661	-0.216939	-0.0107025	-0.0904185	-0.208019	-0.00945519	-0.185941	-0.139176	normal	normal	low	normal	normal	FALSE	FALSE	FALSE	FALSE	FALSE	FALSE	FALSE	FALSE	FALSE	FALSE
X204073570112_R01C01	-0.0376411	-0.567048	-0.344486	-0.174771	-0.00891238	-0.0732656	-0.187928	-0.0107573	-0.165994	-0.124591	normal	normal	normal	normal	normal	FALSE	FALSE	FALSE	FALSE	FALSE	FALSE	FALSE	FALSE	FALSE	FALSE
X204073570112_R02C01	-0.0358459	-0.566368	-0.338773	-0.169095	-0.00353096	-0.0701736	-0.175521	-0.0106878	-0.168598	-0.126317	high	normal	normal	normal	normal	FALSE	FALSE	FALSE	FALSE	FALSE	FALSE	FALSE	FALSE	FALSE	FALSE
X204073570112_R03C01	-0.0432428	-0.508516	-0.338528	-0.196439	-0.00339974	-0.069633	-0.151438	-0.0094055	-0.133627	-0.120372	normal	normal	normal	normal	normal	FALSE	TRUE	FALSE	FALSE	FALSE	FALSE	TRUE	FALSE	TRUE	TRUE
X204073570112_R04C01	-0.0398841	-0.617086	-0.341751	-0.197872	-0.00147911	-0.0869965	-0.212163	-0.0121292	-0.182033	-0.132694	normal	high	normal	normal	normal	FALSE	FALSE	FALSE	FALSE	FALSE	FALSE	FALSE	FALSE	FALSE	FALSE
X204073570112_R05C01	-0.042236	-0.546363	-0.322181	-0.173262	-0.0023629	-0.0609203	-0.172358	-0.0115099	-0.153255	-0.128908	normal	normal	normal	normal	normal	FALSE	FALSE	TRUE	FALSE	FALSE	FALSE	FALSE	FALSE	FALSE	FALSE
X204073570112_R06C01	-0.0335956	-0.599161	-0.353636	-0.191916	-0.0136136	-0.0753378	-0.195384	-0.00966671	-0.190012	-0.137152	high	normal	normal	normal	normal	FALSE	FALSE	FALSE	FALSE	FALSE	FALSE	FALSE	FALSE	FALSE	FALSE
X204073570112_R07C01	-0.0389322	-0.666336	-0.331188	-0.188648	-0.00823189	-0.0813733	-0.224827	-0.00923996	-0.210297	-0.138737	normal	normal	normal	normal	normal	FALSE	FALSE	FALSE	FALSE	FALSE	FALSE	FALSE	FALSE	FALSE	FALSE
X204073570112_R08C01	-0.0437579	-0.573913	-0.331372	-0.228646	-0.0134001	-0.0703364	-0.20174	-0.0111821	-0.156227	-0.140538	normal	normal	normal	low	normal	FALSE	FALSE	FALSE	FALSE	FALSE	FALSE	FALSE	FALSE	FALSE	FALSE
X204073580111_R01C01	-0.036303	-0.597381	-0.356147	-0.211244	-0.00745599	-0.0662158	-0.181183	-0.0109963	-0.185584	-0.134465	normal	high	normal	normal	normal	FALSE	FALSE	FALSE	FALSE	FALSE	FALSE	FALSE	FALSE	FALSE	FALSE
X204073580111_R02C01	-0.0353874	-0.600506	-0.359893	-0.236188	-0.00567953	-0.0581749	-0.201043	-0.0107839	-0.166588	-0.147373	normal	normal	high	normal	normal	FALSE	FALSE	FALSE	FALSE	FALSE	FALSE	FALSE	FALSE	FALSE	FALSE
X204073580111_R03C01	-0.0335724	-0.536738	-0.352966	-0.184736	-0.00992389	-0.0620522	-0.137886	-0.00782685	-0.157004	-0.130731	low	low	normal	normal	low	FALSE	FALSE	FALSE	FALSE	FALSE	FALSE	TRUE	TRUE	FALSE	FALSE
X204073580111_R04C01	-0.0470896	-0.528011	-0.322676	-0.21515	-0.00731761	-0.0794659	-0.172853	-0.0106713	-0.143123	-0.128912	high	normal	high	normal	normal	FALSE	FALSE	TRUE	FALSE	FALSE	FALSE	FALSE	FALSE	TRUE	FALSE
X204073580111_R05C01	-0.0386947	-0.52471	-0.351213	-0.223428	0.000808919	-0.0773767	-0.151966	-0.00841089	-0.151946	-0.133504	normal	normal	normal	normal	low	FALSE	TRUE	FALSE	FALSE	TRUE	FALSE	TRUE	FALSE	FALSE	FALSE
X204073580111_R06C01	-0.0361213	-0.603399	-0.34761	-0.213592	-0.00694283	-0.0864747	-0.195036	-0.010211	-0.173616	-0.134892	normal	low	normal	normal	normal	FALSE	FALSE	FALSE	FALSE	FALSE	FALSE	FALSE	FALSE	FALSE	FALSE
X204073580111_R07C01	-0.0320912	-0.577191	-0.35735	-0.20309	-0.00716703	-0.0699062	-0.155124	-0.00780992	-0.190212	-0.142285	normal	normal	normal	normal	low	TRUE	FALSE	FALSE	FALSE	FALSE	FALSE	TRUE	TRUE	FALSE	FALSE
X204073580111_R08C01	-0.0405438	-0.584508	-0.349493	-0.292864	-0.0116847	-0.0841156	-0.19298	-0.0115024	-0.163558	-0.140526	normal	normal	normal	normal	normal	FALSE	FALSE	FALSE	FALSE	FALSE	FALSE	FALSE	FALSE	FALSE	FALSE
X204074220153_R01C01	-0.0418494	-0.546333	-0.3367	-0.222722	-0.0050512	-0.0707934	-0.173478	-0.0105814	-0.169819	-0.130743	normal	normal	normal	normal	normal	FALSE	FALSE	FALSE	FALSE	FALSE	FALSE	FALSE	FALSE	FALSE	FALSE
X204074220153_R02C01	-0.037457	-0.615274	-0.367096	-0.29571	-0.0120494	-0.100311	-0.189363	-0.00960064	-0.193709	-0.151361	low	normal	normal	low	normal	FALSE	FALSE	FALSE	FALSE	FALSE	FALSE	FALSE	FALSE	FALSE	FALSE
X204074220153_R03C01	-0.0396231	-0.631101	-0.362534	-0.252836	-0.01018	-0.0823983	-0.208167	-0.0093337	-0.173195	-0.148658	normal	normal	normal	normal	normal	FALSE	FALSE	FALSE	FALSE	FALSE	FALSE	FALSE	FALSE	FALSE	FALSE
X204074220153_R04C01	-0.0445577	-0.524159	-0.325503	-0.148133	-0.00275276	-0.0712502	-0.163901	-0.00920344	-0.130804	-0.124558	low	low	low	normal	normal	FALSE	TRUE	TRUE	FALSE	FALSE	FALSE	FALSE	FALSE	TRUE	FALSE
X204074220153_R05C01	-0.0309415	-0.646367	-0.361981	-0.248077	-0.0131167	-0.077784	-0.206637	-0.0109318	-0.210578	-0.151808	normal	normal	normal	normal	normal	TRUE	FALSE	FALSE	FALSE	FALSE	FALSE	FALSE	FALSE	FALSE	FALSE
X204074220153_R06C01	-0.0440766	-0.614477	-0.362336	-0.239365	-0.00520305	-0.08581	-0.208374	-0.0114224	-0.170622	-0.142073	normal	normal	normal	normal	normal	FALSE	FALSE	FALSE	FALSE	FALSE	FALSE	FALSE	FALSE	FALSE	FALSE
X204074220153_R07C01	-0.0354205	-0.545068	-0.343709	-0.110758	-0.00262158	-0.0432639	-0.134964	-0.00767479	-0.185323	-0.125034	normal	normal	normal	high	normal	FALSE	FALSE	FALSE	TRUE	FALSE	TRUE	TRUE	TRUE	FALSE	FALSE
X204074220153_R08C01	-0.0339611	-0.639213	-0.340093	-0.128514	-0.00392446	-0.0719494	-0.201339	-0.0106373	-0.203675	-0.13137	normal	high	high	low	normal	FALSE	FALSE	FALSE	TRUE	FALSE	FALSE	FALSE	FALSE	FALSE	FALSE
X204086170008_R01C01	-0.0363167	-0.600122	-0.362802	-0.243639	-0.00251624	-0.0801416	-0.214198	-0.0122347	-0.170995	-0.134638	normal	normal	normal	normal	normal	FALSE	FALSE	FALSE	FALSE	FALSE	FALSE	FALSE	FALSE	FALSE	FALSE
X204086170008_R02C01	-0.0334911	-0.575709	-0.354363	-0.194661	-0.00857084	-0.0827348	-0.159235	-0.0075827	-0.17457	-0.140862	normal	normal	normal	normal	normal	FALSE	FALSE	FALSE	FALSE	FALSE	FALSE	FALSE	TRUE	FALSE	FALSE
X204086170008_R03C01	-0.0338112	-0.607626	-0.3566	-0.243943	-0.0121765	-0.0841213	-0.188925	-0.00987202	-0.188721	-0.139981	normal	normal	normal	normal	normal	FALSE	FALSE	FALSE	FALSE	FALSE	FALSE	FALSE	FALSE	FALSE	FALSE
X204086170008_R04C01	-0.0363064	-0.614493	-0.335991	-0.167117	-0.0084696	-0.06674	-0.187896	-0.0114851	-0.204379	-0.127208	normal	normal	normal	normal	normal	FALSE	FALSE	FALSE	FALSE	FALSE	FALSE	FALSE	FALSE	FALSE	FALSE
X204086170008_R05C01	-0.0366464	-0.550473	-0.351626	-0.16932	-0.00369777	-0.0611394	-0.161536	-0.00994137	-0.170719	-0.130439	normal	normal	normal	normal	normal	FALSE	FALSE	FALSE	FALSE	FALSE	FALSE	FALSE	FALSE	FALSE	FALSE
X204086170008_R06C01	-0.0314775	-0.642577	-0.355393	-0.202929	-0.00801591	-0.0817311	-0.187735	-0.00930557	-0.206887	-0.129979	normal	normal	normal	normal	normal	TRUE	FALSE	FALSE	FALSE	FALSE	FALSE	FALSE	FALSE	FALSE	FALSE
X204086170008_R07C01	-0.0397239	-0.619188	-0.372429	-0.281024	-0.00487827	-0.0816057	-0.211373	-0.0124573	-0.171113	-0.150856	low	normal	normal	low	normal	FALSE	FALSE	FALSE	FALSE	FALSE	FALSE	FALSE	FALSE	FALSE	FALSE
X204086170008_R08C01	-0.0365233	-0.660278	-0.36293	-0.213551	-0.00910504	-0.0684453	-0.211745	-0.0105485	-0.19477	-0.14209	normal	normal	normal	normal	normal	FALSE	FALSE	FALSE	FALSE	FALSE	FALSE	FALSE	FALSE	FALSE	FALSE
X204086170032_R01C01	-0.0327895	-0.609856	-0.348265	-0.171538	-0.0100559	-0.0704038	-0.191373	-0.00857634	-0.190908	-0.129018	normal	normal	normal	normal	normal	TRUE	FALSE	FALSE	FALSE	FALSE	FALSE	FALSE	FALSE	FALSE	FALSE
X204086170032_R02C01	-0.0331886	-0.643971	-0.348892	-0.182625	-0.00561271	-0.0872612	-0.194807	-0.00898196	-0.210872	-0.129873	high	normal	normal	normal	normal	FALSE	FALSE	FALSE	FALSE	FALSE	FALSE	FALSE	FALSE	FALSE	FALSE
X204086170032_R03C01	-0.034529	-0.605451	-0.364128	-0.243549	-0.00885531	-0.0804035	-0.191553	-0.0109774	-0.178579	-0.145342	normal	normal	normal	normal	normal	FALSE	FALSE	FALSE	FALSE	FALSE	FALSE	FALSE	FALSE	FALSE	FALSE
X204086170032_R04C01	-0.0309378	-0.636607	-0.35829	-0.229288	-0.0126282	-0.0843659	-0.200988	-0.0108391	-0.222076	-0.146019	normal	normal	normal	low	normal	TRUE	FALSE	FALSE	FALSE	FALSE	FALSE	FALSE	FALSE	FALSE	FALSE
X204086170032_R05C01	-0.0448991	-0.509845	-0.3522	-0.255071	-0.00825242	-0.0710196	-0.159827	-0.0116365	-0.136152	-0.133451	normal	normal	normal	normal	normal	FALSE	TRUE	FALSE	FALSE	FALSE	FALSE	FALSE	FALSE	TRUE	FALSE
X204086170032_R07C01	-0.0354633	-0.600466	-0.357994	-0.271739	-0.00752143	-0.0828165	-0.202748	-0.0111546	-0.187214	-0.151181	normal	normal	normal	low	normal	FALSE	FALSE	FALSE	FALSE	FALSE	FALSE	FALSE	FALSE	FALSE	FALSE
X204086170032_R08C01	-0.0391897	-0.639043	-0.348008	-0.178133	0.00224158	-0.0721307	-0.191693	-0.0100138	-0.206561	-0.134628	normal	normal	normal	normal	low	FALSE	FALSE	FALSE	FALSE	TRUE	FALSE	FALSE	FALSE	FALSE	FALSE
X204086170046_R01C01	-0.0440623	-0.508236	-0.334621	-0.126544	0.00268833	-0.04449	-0.149705	-0.0106376	-0.137952	-0.120426	normal	normal	low	normal	normal	FALSE	TRUE	FALSE	TRUE	TRUE	TRUE	TRUE	FALSE	TRUE	TRUE
X204086170046_R02C01	-0.0385796	-0.609629	-0.357902	-0.183853	0.00174135	-0.0803321	-0.201133	-0.0123597	-0.168318	-0.132719	high	normal	high	normal	normal	FALSE	FALSE	FALSE	FALSE	TRUE	FALSE	FALSE	FALSE	FALSE	FALSE
X204086170046_R03C01	-0.0347866	-0.651499	-0.363039	-0.238519	-0.0113028	-0.0934854	-0.20757	-0.00573864	-0.197653	-0.142954	normal	normal	normal	normal	normal	FALSE	FALSE	FALSE	FALSE	FALSE	FALSE	FALSE	TRUE	FALSE	FALSE
X204086170046_R04C01	-0.02546	-0.65568	-0.345413	-0.215544	-0.0144621	-0.0909419	-0.195212	-0.00848634	-0.230442	-0.139766	normal	normal	normal	normal	high	TRUE	FALSE	FALSE	FALSE	FALSE	FALSE	FALSE	FALSE	FALSE	FALSE
X204086170046_R05C01	-0.0339525	-0.60114	-0.346731	-0.234089	-0.00289237	-0.0912253	-0.182995	-0.0102305	-0.185886	-0.137679	normal	normal	normal	normal	normal	FALSE	FALSE	FALSE	FALSE	FALSE	FALSE	FALSE	FALSE	FALSE	FALSE
X204086170046_R06C01	-0.039178	-0.565778	-0.332896	-0.121693	-0.00623908	-0.0682673	-0.164157	-0.00985314	-0.186104	-0.127271	normal	normal	high	high	normal	FALSE	FALSE	FALSE	TRUE	FALSE	FALSE	FALSE	FALSE	FALSE	FALSE
X204086170046_R07C01	-0.0409517	-0.57871	-0.350805	-0.28391	-0.0139228	-0.0848268	-0.192152	-0.00988807	-0.155877	-0.14561	normal	normal	normal	normal	normal	FALSE	FALSE	FALSE	FALSE	FALSE	FALSE	FALSE	FALSE	FALSE	FALSE
X204086170046_R08C01	-0.0313661	-0.639682	-0.357738	-0.230786	-0.0121073	-0.0823767	-0.204409	-0.00913786	-0.20929	-0.141151	normal	normal	low	normal	normal	TRUE	FALSE	FALSE	FALSE	FALSE	FALSE	FALSE	FALSE	FALSE	FALSE
X204086170062_R01C01	-0.0394596	-0.566379	-0.341065	-0.22784	-0.000135724	-0.0696495	-0.171875	-0.0111902	-0.190669	-0.13963	normal	high	high	normal	high	FALSE	FALSE	FALSE	FALSE	FALSE	FALSE	FALSE	FALSE	FALSE	FALSE
X204086170062_R02C01	-0.0356147	-0.653849	-0.352209	-0.259227	-0.0139279	-0.0914295	-0.202786	-0.00976241	-0.199632	-0.149669	normal	normal	normal	low	normal	FALSE	FALSE	FALSE	FALSE	FALSE	FALSE	FALSE	FALSE	FALSE	FALSE
X204086170062_R03C01	-0.0457907	-0.55357	-0.350631	-0.260868	0.00885435	-0.0644265	-0.192805	-0.0106317	-0.150867	-0.141812	high	high	high	normal	normal	FALSE	FALSE	FALSE	FALSE	TRUE	FALSE	FALSE	FALSE	FALSE	FALSE
X204086170062_R04C01	-0.0410185	-0.570187	-0.351775	-0.231164	-0.00252082	-0.0710762	-0.181477	-0.0100722	-0.154876	-0.141563	normal	high	normal	normal	normal	FALSE	FALSE	FALSE	FALSE	FALSE	FALSE	FALSE	FALSE	FALSE	FALSE
X204086170062_R05C01	-0.0349915	-0.686503	-0.364406	-0.273466	-0.015989	-0.0923156	-0.219927	-0.0109602	-0.205372	-0.155241	normal	normal	normal	normal	high	FALSE	FALSE	FALSE	FALSE	FALSE	FALSE	FALSE	FALSE	FALSE	FALSE
X204086170062_R06C01	-0.0448369	-0.636541	-0.356398	-0.198738	0.00156405	-0.0955282	-0.201493	-0.00914531	-0.173919	-0.135813	normal	normal	low	normal	normal	FALSE	FALSE	FALSE	FALSE	TRUE	FALSE	FALSE	FALSE	FALSE	FALSE
X204086170062_R07C01	-0.0417612	-0.665892	-0.351953	-0.231237	-0.0153347	-0.0706495	-0.215737	-0.0117022	-0.213639	-0.146614	normal	normal	normal	normal	normal	FALSE	FALSE	FALSE	FALSE	FALSE	FALSE	FALSE	FALSE	FALSE	FALSE
X204086170062_R08C01	-0.0348553	-0.580365	-0.348086	-0.227626	-0.00462813	-0.0888202	-0.195359	-0.011218	-0.185597	-0.137289	normal	normal	normal	normal	high	FALSE	FALSE	FALSE	FALSE	FALSE	FALSE	FALSE	FALSE	FALSE	FALSE
X204088010050_R01C01	-0.0462794	-0.40493	-0.307662	-0.180609	-0.000361835	-0.0411539	-0.133232	-0.00965957	-0.0974894	-0.116686	normal	normal	normal	high	normal	FALSE	TRUE	TRUE	FALSE	FALSE	TRUE	TRUE	FALSE	TRUE	TRUE
X204088010050_R02C01	-0.0381167	-0.528678	-0.311445	-0.157729	-0.00744985	-0.0540437	-0.15872	-0.0111208	-0.172245	-0.129469	low	normal	normal	normal	normal	FALSE	FALSE	TRUE	FALSE	FALSE	TRUE	FALSE	FALSE	FALSE	FALSE
X204088010050_R03C01	-0.040006	-0.60657	-0.366207	-0.283445	-0.00481284	-0.0792826	-0.199671	-0.00973628	-0.169566	-0.152245	normal	normal	normal	normal	normal	FALSE	FALSE	FALSE	FALSE	FALSE	FALSE	FALSE	FALSE	FALSE	FALSE
X204088010050_R05C01	-0.0332095	-0.599389	-0.353144	-0.214635	-0.0103001	-0.0712596	-0.185785	-0.00963569	-0.177439	-0.137886	normal	normal	low	normal	normal	FALSE	FALSE	FALSE	FALSE	FALSE	FALSE	FALSE	FALSE	FALSE	FALSE
X204088010050_R07C01	-0.0477976	-0.625779	-0.35592	-0.175164	-0.00505163	-0.0760537	-0.216816	-0.0115045	-0.167716	-0.135005	normal	normal	normal	high	normal	FALSE	FALSE	FALSE	FALSE	FALSE	FALSE	FALSE	FALSE	FALSE	FALSE
X204088010050_R08C01	-0.0385734	-0.62464	-0.345248	-0.182078	-0.00276598	-0.0765763	-0.195174	-0.0120423	-0.20118	-0.135368	normal	normal	normal	normal	normal	FALSE	FALSE	FALSE	FALSE	FALSE	FALSE	FALSE	FALSE	FALSE	FALSE
X204088010124_R01C01	-0.0422513	-0.631614	-0.365335	-0.284231	-0.0180969	-0.0790061	-0.195814	-0.00867642	-0.180551	-0.15517	normal	normal	normal	normal	normal	FALSE	FALSE	FALSE	FALSE	FALSE	FALSE	FALSE	FALSE	FALSE	FALSE
X204088010124_R02C01	-0.0354574	-0.571853	-0.334468	-0.179835	-0.00410015	-0.0722842	-0.169485	-0.00813826	-0.171582	-0.130954	normal	normal	normal	normal	normal	FALSE	FALSE	FALSE	FALSE	FALSE	FALSE	FALSE	TRUE	FALSE	FALSE
X204088010124_R03C01	-0.0382861	-0.673245	-0.3575	-0.209521	-0.0117166	-0.0765078	-0.2068	-0.00956506	-0.213251	-0.148988	normal	normal	normal	normal	normal	FALSE	FALSE	FALSE	FALSE	FALSE	FALSE	FALSE	FALSE	FALSE	FALSE
X204088010124_R04C01	-0.0403592	-0.554878	-0.35097	-0.23841	-0.00133829	-0.0669656	-0.188975	-0.0108589	-0.14847	-0.136797	high	normal	high	normal	normal	FALSE	FALSE	FALSE	FALSE	FALSE	FALSE	FALSE	FALSE	FALSE	FALSE
X204088010124_R05C01	-0.042508	-0.608337	-0.351682	-0.230522	-0.00981905	-0.0736866	-0.18782	-0.0100657	-0.18613	-0.138687	normal	high	normal	low	high	FALSE	FALSE	FALSE	FALSE	FALSE	FALSE	FALSE	FALSE	FALSE	FALSE
X204088010124_R06C01	-0.037048	-0.564143	-0.340851	-0.112743	-0.00823478	-0.054409	-0.154483	-0.0111637	-0.184922	-0.125404	low	normal	normal	high	normal	FALSE	FALSE	FALSE	TRUE	FALSE	TRUE	TRUE	FALSE	FALSE	FALSE
X204088010124_R07C01	-0.0246448	-0.59392	-0.335745	-0.00889473	0.00270664	-0.0489569	-0.145329	-0.00618945	-0.222681	-0.111353	normal	normal	normal	normal	high	TRUE	FALSE	FALSE	TRUE	TRUE	TRUE	TRUE	TRUE	FALSE	TRUE
X204088010124_R08C01	-0.0479918	-0.589312	-0.349151	-0.2494	-0.000560081	-0.066757	-0.180248	-0.0106647	-0.173076	-0.143493	normal	normal	normal	normal	high	FALSE	FALSE	FALSE	FALSE	FALSE	FALSE	FALSE	FALSE	FALSE	FALSE
X204088010150_R01C01	-0.0352035	-0.627666	-0.345596	-0.269834	-0.0098322	-0.0723969	-0.208616	-0.0101927	-0.204322	-0.150257	normal	normal	normal	low	normal	FALSE	FALSE	FALSE	FALSE	FALSE	FALSE	FALSE	FALSE	FALSE	FALSE
X204088010150_R02C01	-0.0479034	-0.433474	-0.274487	-0.066598	-0.00300829	-0.0536631	-0.147035	-0.0105511	-0.114968	-0.0956068	normal	normal	low	high	normal	FALSE	TRUE	TRUE	TRUE	FALSE	TRUE	TRUE	FALSE	TRUE	TRUE
X204088010150_R03C01	-0.035919	-0.512138	-0.318496	-0.12024	-0.00731416	-0.0400564	-0.140499	-0.0102518	-0.188936	-0.124277	normal	normal	normal	high	normal	FALSE	TRUE	TRUE	TRUE	FALSE	TRUE	TRUE	FALSE	FALSE	FALSE
X204088010150_R04C01	-0.0328459	-0.585487	-0.349509	-0.180487	-0.00832503	-0.0627784	-0.165101	-0.0031935	-0.177705	-0.13673	normal	normal	low	normal	normal	TRUE	FALSE	FALSE	FALSE	FALSE	FALSE	FALSE	TRUE	FALSE	FALSE
X204088010150_R05C01	-0.0390339	-0.571026	-0.355426	-0.249334	-0.0137716	-0.0530089	-0.192827	-0.0104921	-0.15127	-0.146032	normal	normal	normal	normal	normal	FALSE	FALSE	FALSE	FALSE	FALSE	TRUE	FALSE	FALSE	FALSE	FALSE
X204088010150_R06C01	-0.0352034	-0.596901	-0.337091	-0.124841	-0.00535776	-0.0695701	-0.1713	-0.0104138	-0.20445	-0.123289	normal	normal	normal	high	normal	FALSE	FALSE	FALSE	TRUE	FALSE	FALSE	FALSE	FALSE	FALSE	FALSE
X204088010150_R07C01	-0.0411105	-0.509318	-0.314208	-0.0592928	-0.00579723	-0.0485899	-0.147647	-0.0111847	-0.168562	-0.112897	normal	low	normal	high	normal	FALSE	TRUE	TRUE	TRUE	FALSE	TRUE	TRUE	FALSE	FALSE	TRUE
X204088010150_R08C01	-0.039389	-0.626744	-0.361489	-0.218438	-0.00391283	-0.0782606	-0.212974	-0.0103345	-0.183886	-0.141369	normal	normal	normal	normal	normal	FALSE	FALSE	FALSE	FALSE	FALSE	FALSE	FALSE	FALSE	FALSE	FALSE
X204088010153_R01C01	-0.0425558	-0.634678	-0.351884	-0.236447	-0.0109808	-0.0711891	-0.197954	-0.00927559	-0.183615	-0.147883	low	normal	normal	normal	normal	FALSE	FALSE	FALSE	FALSE	FALSE	FALSE	FALSE	FALSE	FALSE	FALSE
X204088010153_R02C01	-0.0384786	-0.529983	-0.329691	-0.158042	-0.0104712	-0.0539461	-0.176028	-0.0105828	-0.149784	-0.125311	normal	low	low	normal	normal	FALSE	FALSE	FALSE	FALSE	FALSE	TRUE	FALSE	FALSE	FALSE	FALSE
X204088010153_R03C01	-0.0346068	-0.550736	-0.336928	-0.164034	-0.00978004	-0.0508408	-0.161674	-0.0102656	-0.169834	-0.128718	low	low	low	normal	normal	FALSE	FALSE	FALSE	FALSE	FALSE	TRUE	FALSE	FALSE	FALSE	FALSE
X204088010153_R04C01	-0.0449837	-0.581981	-0.331654	-0.138649	0.00768651	-0.0774534	-0.180614	-0.00896346	-0.170539	-0.126119	normal	normal	normal	high	normal	FALSE	FALSE	FALSE	FALSE	TRUE	FALSE	FALSE	FALSE	FALSE	FALSE
X204088010153_R05C01	-0.0340613	-0.635101	-0.342464	-0.194161	-0.0142399	-0.0711429	-0.195601	-0.0122471	-0.232034	-0.1323	normal	normal	normal	normal	normal	FALSE	FALSE	FALSE	FALSE	FALSE	FALSE	FALSE	FALSE	FALSE	FALSE
X204088010153_R06C01	-0.0445797	-0.567335	-0.337922	-0.231345	-0.0169028	-0.0847613	-0.185524	-0.0107798	-0.149348	-0.143163	normal	normal	normal	normal	normal	FALSE	FALSE	FALSE	FALSE	FALSE	FALSE	FALSE	FALSE	FALSE	FALSE
X204088010153_R07C01	-0.0388187	-0.603715	-0.350117	-0.180162	-0.010529	-0.0788593	-0.186843	-0.0100129	-0.165843	-0.134572	normal	low	normal	normal	normal	FALSE	FALSE	FALSE	FALSE	FALSE	FALSE	FALSE	FALSE	FALSE	FALSE
X204088010153_R08C01	-0.039665	-0.583108	-0.34318	-0.165484	-0.00557736	-0.0607815	-0.194356	-0.0112156	-0.168361	-0.136544	normal	low	normal	normal	normal	FALSE	FALSE	FALSE	FALSE	FALSE	FALSE	FALSE	FALSE	FALSE	FALSE
X204088020016_R01C01	-0.0399998	-0.617628	-0.358034	-0.210463	-0.011011	-0.0779065	-0.200003	-0.00887952	-0.19273	-0.145779	normal	normal	normal	normal	normal	FALSE	FALSE	FALSE	FALSE	FALSE	FALSE	FALSE	FALSE	FALSE	FALSE
X204088020016_R02C01	-0.0421752	-0.615595	-0.340209	-0.180195	-0.00748852	-0.0780349	-0.195556	-0.0117923	-0.181393	-0.134416	normal	normal	high	normal	normal	FALSE	FALSE	FALSE	FALSE	FALSE	FALSE	FALSE	FALSE	FALSE	FALSE
X204088020016_R03C01	-0.0332321	-0.549746	-0.351355	-0.211516	-0.00695273	-0.0708322	-0.149333	-0.00856377	-0.173655	-0.135233	low	low	low	normal	low	FALSE	FALSE	FALSE	FALSE	FALSE	FALSE	TRUE	FALSE	FALSE	FALSE
X204088020016_R04C01	-0.0402432	-0.660171	-0.361439	-0.268649	-0.0146881	-0.0893728	-0.207808	-0.00922815	-0.196964	-0.149028	normal	normal	normal	low	normal	FALSE	FALSE	FALSE	FALSE	FALSE	FALSE	FALSE	FALSE	FALSE	FALSE
X204088020016_R05C01	-0.0381782	-0.611632	-0.362761	-0.256144	-0.0142468	-0.0938981	-0.189594	-0.010795	-0.185481	-0.143703	normal	normal	normal	normal	normal	FALSE	FALSE	FALSE	FALSE	FALSE	FALSE	FALSE	FALSE	FALSE	FALSE
X204088020016_R06C01	-0.0342907	-0.658525	-0.35101	-0.206086	-0.0168998	-0.0819833	-0.210345	-0.0108857	-0.215764	-0.143221	normal	normal	normal	normal	normal	FALSE	FALSE	FALSE	FALSE	FALSE	FALSE	FALSE	FALSE	FALSE	FALSE
X204088020016_R07C01	-0.0450036	-0.527738	-0.328209	-0.157059	0.00424704	-0.0703983	-0.161353	-0.010815	-0.128012	-0.119984	normal	high	normal	normal	normal	FALSE	FALSE	FALSE	FALSE	TRUE	FALSE	FALSE	FALSE	TRUE	TRUE
X204088020016_R08C01	-0.0280104	-0.530168	-0.338403	-0.130215	-0.0068034	-0.0430865	-0.141692	-0.00767238	-0.194242	-0.124274	normal	low	low	normal	normal	TRUE	FALSE	FALSE	TRUE	FALSE	TRUE	TRUE	TRUE	FALSE	FALSE
X204088020020_R01C01	-0.0379224	-0.616923	-0.356691	-0.185445	-0.0106078	-0.0664612	-0.184831	-0.0107474	-0.172289	-0.139359	high	normal	normal	normal	normal	FALSE	FALSE	FALSE	FALSE	FALSE	FALSE	FALSE	FALSE	FALSE	FALSE
X204088020020_R02C01	-0.0351897	-0.571244	-0.338945	-0.155454	-0.00524022	-0.0712575	-0.176307	-0.00945982	-0.185475	-0.128665	normal	low	normal	high	normal	FALSE	FALSE	FALSE	FALSE	FALSE	FALSE	FALSE	FALSE	FALSE	FALSE
X204088020020_R04C01	-0.0428869	-0.607633	-0.354557	-0.189227	-0.0087254	-0.0742296	-0.199778	-0.00886553	-0.157029	-0.139689	normal	normal	normal	normal	high	FALSE	FALSE	FALSE	FALSE	FALSE	FALSE	FALSE	FALSE	FALSE	FALSE
X204088020020_R05C01	-0.0346906	-0.545934	-0.346354	-0.146128	-0.00444312	-0.0716695	-0.151941	-0.00901441	-0.162631	-0.128587	low	normal	low	normal	normal	FALSE	FALSE	FALSE	FALSE	FALSE	FALSE	TRUE	FALSE	FALSE	FALSE
X204088020020_R06C01	-0.0303349	-0.583662	-0.345586	-0.180722	-0.0124546	-0.0665358	-0.171686	-0.00964275	-0.189803	-0.129717	low	low	low	high	normal	TRUE	FALSE	FALSE	FALSE	FALSE	FALSE	FALSE	FALSE	FALSE	FALSE
X204088020020_R07C01	-0.0450614	-0.602593	-0.35835	-0.226933	-0.0048172	-0.0777178	-0.195751	-0.0121286	-0.163294	-0.144578	normal	normal	normal	normal	high	FALSE	FALSE	FALSE	FALSE	FALSE	FALSE	FALSE	FALSE	FALSE	FALSE
X204088020020_R08C01	-0.046627	-0.542558	-0.341559	-0.134304	-0.00220594	-0.0578477	-0.171774	-0.0106878	-0.149474	-0.122632	normal	normal	normal	normal	normal	FALSE	FALSE	FALSE	TRUE	FALSE	FALSE	FALSE	FALSE	FALSE	TRUE
X204088020033_R01C01	-0.0399873	-0.569834	-0.355102	-0.242398	-0.00665952	-0.0655876	-0.191934	-0.00952254	-0.152862	-0.143884	normal	normal	normal	normal	normal	FALSE	FALSE	FALSE	FALSE	FALSE	FALSE	FALSE	FALSE	FALSE	FALSE
X204088020033_R02C01	-0.040209	-0.516706	-0.332432	-0.0630742	-0.00192471	-0.0418915	-0.150985	-0.00669717	-0.125983	-0.107419	normal	normal	normal	normal	normal	FALSE	TRUE	FALSE	TRUE	FALSE	TRUE	TRUE	TRUE	TRUE	TRUE
X204088020033_R03C01	-0.0390131	-0.61586	-0.346433	-0.217748	-0.00482524	-0.0748669	-0.215763	-0.0121117	-0.167391	-0.139649	normal	normal	normal	normal	normal	FALSE	FALSE	FALSE	FALSE	FALSE	FALSE	FALSE	FALSE	FALSE	FALSE
X204088020033_R04C01	-0.0421082	-0.56827	-0.346781	-0.201476	-0.001315	-0.054472	-0.170394	-0.0109004	-0.160056	-0.130352	normal	normal	normal	low	normal	FALSE	FALSE	FALSE	FALSE	FALSE	TRUE	FALSE	FALSE	FALSE	FALSE
X204088020033_R05C01	-0.0451031	-0.551895	-0.32921	-0.19041	-0.0067196	-0.0785158	-0.17364	-0.00966395	-0.147109	-0.126336	normal	normal	normal	normal	normal	FALSE	FALSE	FALSE	FALSE	FALSE	FALSE	FALSE	FALSE	FALSE	FALSE
X204088020033_R06C01	-0.0387066	-0.611577	-0.352005	-0.171545	-0.00243656	-0.0685425	-0.201067	-0.0100154	-0.186406	-0.128488	normal	normal	normal	normal	low	FALSE	FALSE	FALSE	FALSE	FALSE	FALSE	FALSE	FALSE	FALSE	FALSE
X204088020033_R07C01	-0.0522158	-0.472121	-0.282934	-0.201981	-0.0114616	-0.0612842	-0.150064	-0.00811433	-0.122319	-0.130847	normal	normal	normal	normal	low	FALSE	TRUE	TRUE	FALSE	FALSE	FALSE	TRUE	TRUE	TRUE	FALSE
X204088020033_R08C01	-0.0441149	-0.489094	-0.334832	-0.236541	-0.00198527	-0.0666425	-0.164633	-0.0113139	-0.122628	-0.121166	normal	normal	normal	normal	normal	FALSE	TRUE	FALSE	FALSE	FALSE	FALSE	FALSE	FALSE	TRUE	TRUE
X204088020057_R01C01	-0.0351497	-0.63276	-0.356833	-0.17284	-0.0072084	-0.0749715	-0.20565	-0.0117631	-0.213519	-0.131851	normal	normal	normal	normal	normal	FALSE	FALSE	FALSE	FALSE	FALSE	FALSE	FALSE	FALSE	FALSE	FALSE
X204088020057_R02C01	-0.0386574	-0.621492	-0.33696	-0.200346	-0.0121823	-0.0748451	-0.202601	-0.0107824	-0.189794	-0.137012	normal	normal	normal	normal	normal	FALSE	FALSE	FALSE	FALSE	FALSE	FALSE	FALSE	FALSE	FALSE	FALSE
X204088020057_R03C01	-0.0386592	-0.656057	-0.347791	-0.209522	-0.00995038	-0.0842811	-0.209789	-0.0104625	-0.218521	-0.145264	normal	normal	normal	normal	normal	FALSE	FALSE	FALSE	FALSE	FALSE	FALSE	FALSE	FALSE	FALSE	FALSE
X204088020057_R04C01	-0.0430549	-0.582136	-0.349277	-0.207166	0.00570086	-0.0704487	-0.187918	-0.010515	-0.160284	-0.137436	high	normal	normal	normal	normal	FALSE	FALSE	FALSE	FALSE	TRUE	FALSE	FALSE	FALSE	FALSE	FALSE
X204088020057_R05C01	-0.0402274	-0.5689	-0.347255	-0.208998	-0.013109	-0.0601103	-0.162564	-0.00853856	-0.168817	-0.138326	normal	low	normal	high	normal	FALSE	FALSE	FALSE	FALSE	FALSE	FALSE	FALSE	FALSE	FALSE	FALSE
X204088020057_R06C01	-0.0433409	-0.539085	-0.349602	-0.194001	-0.00604435	-0.0486572	-0.160682	-0.00968552	-0.147098	-0.139531	normal	normal	normal	normal	low	FALSE	FALSE	FALSE	FALSE	FALSE	TRUE	FALSE	FALSE	FALSE	FALSE
X204088020057_R07C01	-0.0454874	-0.527247	-0.343118	-0.163776	-0.00443576	-0.0499866	-0.161113	-0.00969538	-0.145244	-0.128055	normal	normal	normal	normal	low	FALSE	FALSE	FALSE	FALSE	FALSE	TRUE	FALSE	FALSE	TRUE	FALSE
X204088020057_R08C01	-0.0274033	-0.512426	-0.341343	-0.206054	0.00444082	-0.0548484	-0.140186	-0.00765192	-0.164478	-0.132411	normal	normal	normal	low	normal	TRUE	TRUE	FALSE	FALSE	TRUE	TRUE	TRUE	TRUE	FALSE	FALSE
X204088030009_R01C01	-0.0375797	-0.50637	-0.328642	-0.119127	-0.00372777	-0.0340049	-0.146707	-0.0103898	-0.159613	-0.122226	normal	normal	normal	normal	normal	FALSE	TRUE	FALSE	TRUE	FALSE	TRUE	TRUE	FALSE	FALSE	TRUE
X204088030009_R02C01	-0.0355612	-0.570885	-0.323792	-0.154525	-0.00474106	-0.06024	-0.159603	-0.0104002	-0.189127	-0.13215	normal	low	low	normal	normal	FALSE	FALSE	TRUE	FALSE	FALSE	FALSE	FALSE	FALSE	FALSE	FALSE
X204088030009_R03C01	-0.0488812	-0.506268	-0.324887	-0.226655	-0.00134524	-0.0622888	-0.170198	-0.00974313	-0.128348	-0.127396	normal	normal	high	normal	normal	FALSE	TRUE	TRUE	FALSE	FALSE	FALSE	FALSE	FALSE	TRUE	FALSE
X204088030009_R04C01	-0.0412548	-0.561665	-0.358038	-0.244415	-0.0105242	-0.0645208	-0.189049	-0.0086069	-0.154223	-0.142305	normal	normal	normal	low	normal	FALSE	FALSE	FALSE	FALSE	FALSE	FALSE	FALSE	FALSE	FALSE	FALSE
X204088030009_R05C01	-0.03873	-0.596242	-0.332958	-0.125218	-0.00661826	-0.056938	-0.18915	-0.00954215	-0.169131	-0.126784	normal	high	normal	normal	normal	FALSE	FALSE	FALSE	TRUE	FALSE	FALSE	FALSE	FALSE	FALSE	FALSE
X204088030009_R06C01	-0.038981	-0.604801	-0.344425	-0.221002	-0.0188495	-0.0849206	-0.18272	-0.00780941	-0.187842	-0.142803	normal	normal	normal	low	normal	FALSE	FALSE	FALSE	FALSE	FALSE	FALSE	FALSE	TRUE	FALSE	FALSE
X204088030009_R07C01	-0.0387746	-0.61725	-0.335136	-0.191001	-0.00587632	-0.081343	-0.203807	-0.0110035	-0.20808	-0.133991	normal	normal	normal	high	normal	FALSE	FALSE	FALSE	FALSE	FALSE	FALSE	FALSE	FALSE	FALSE	FALSE
X204088030009_R08C01	-0.0476187	-0.545288	-0.351748	-0.211811	-0.000917271	-0.0748345	-0.17509	-0.0110629	-0.143908	-0.1319	normal	high	normal	normal	high	FALSE	FALSE	FALSE	FALSE	FALSE	FALSE	FALSE	FALSE	TRUE	FALSE
X204088030020_R01C01	-0.0390358	-0.605118	-0.341252	-0.215158	-0.00402278	-0.0882002	-0.205003	-0.00853954	-0.186618	-0.129587	high	normal	high	normal	normal	FALSE	FALSE	FALSE	FALSE	FALSE	FALSE	FALSE	FALSE	FALSE	FALSE
X204088030020_R02C01	-0.0418292	-0.560758	-0.362734	-0.245001	-0.0015869	-0.0784751	-0.192986	-0.0126372	-0.152279	-0.136568	normal	high	normal	normal	normal	FALSE	FALSE	FALSE	FALSE	FALSE	FALSE	FALSE	FALSE	FALSE	FALSE
X204088030020_R03C01	-0.0379857	-0.612484	-0.333676	-0.178547	-0.00457637	-0.0732352	-0.192246	-0.0101298	-0.178814	-0.131145	normal	high	normal	normal	low	FALSE	FALSE	FALSE	FALSE	FALSE	FALSE	FALSE	FALSE	FALSE	FALSE
X204088030020_R05C01	-0.0397758	-0.598558	-0.357647	-0.208403	-0.0170844	-0.0631742	-0.174007	-0.00814855	-0.175441	-0.140195	normal	normal	normal	low	normal	FALSE	FALSE	FALSE	FALSE	FALSE	FALSE	FALSE	TRUE	FALSE	FALSE
X204088030020_R06C01	-0.0395166	-0.605384	-0.345656	-0.156696	-0.00661343	-0.0815312	-0.1926	-0.00987055	-0.170129	-0.130486	normal	low	normal	normal	normal	FALSE	FALSE	FALSE	FALSE	FALSE	FALSE	FALSE	FALSE	FALSE	FALSE
X204088030020_R07C01	-0.0336767	-0.556267	-0.362141	-0.204782	-0.0107016	-0.0550097	-0.156782	-0.00833299	-0.16721	-0.132778	normal	normal	normal	normal	normal	FALSE	FALSE	FALSE	FALSE	FALSE	TRUE	TRUE	FALSE	FALSE	FALSE
X204088030020_R08C01	-0.038247	-0.571779	-0.350099	-0.2043	-0.00564607	-0.0704667	-0.195685	-0.0111248	-0.172996	-0.123352	high	normal	normal	normal	normal	FALSE	FALSE	FALSE	FALSE	FALSE	FALSE	FALSE	FALSE	FALSE	FALSE
X204088030022_R01C01	-0.0382292	-0.532435	-0.330203	-0.212947	0.0028142	-0.078947	-0.168342	-0.0117204	-0.151015	-0.124623	normal	normal	normal	normal	normal	FALSE	FALSE	FALSE	FALSE	TRUE	FALSE	FALSE	FALSE	FALSE	FALSE
X204088030022_R02C01	-0.043339	-0.578883	-0.350874	-0.210832	-0.00619296	-0.0712668	-0.173747	-0.0109514	-0.168662	-0.125704	normal	normal	normal	normal	normal	FALSE	FALSE	FALSE	FALSE	FALSE	FALSE	FALSE	FALSE	FALSE	FALSE
X204088030022_R03C01	-0.0413761	-0.524835	-0.346304	-0.230083	-0.00501888	-0.0725041	-0.159399	-0.00902366	-0.149101	-0.126826	normal	normal	normal	normal	normal	FALSE	TRUE	FALSE	FALSE	FALSE	FALSE	FALSE	FALSE	FALSE	FALSE
X204088030022_R04C01	-0.0366057	-0.535919	-0.350681	-0.212817	-0.0051688	-0.0711713	-0.187994	-0.00926789	-0.139382	-0.133614	normal	low	normal	normal	normal	FALSE	FALSE	FALSE	FALSE	FALSE	FALSE	FALSE	FALSE	TRUE	FALSE
X204088030022_R05C01	-0.040083	-0.583187	-0.344005	-0.215934	-0.00270869	-0.0648309	-0.190545	-0.0114168	-0.179003	-0.13206	normal	normal	normal	normal	normal	FALSE	FALSE	FALSE	FALSE	FALSE	FALSE	FALSE	FALSE	FALSE	FALSE
X204088030022_R06C01	-0.0380885	-0.589513	-0.358135	-0.220056	-0.00420236	-0.0707311	-0.19325	-0.00962648	-0.175258	-0.142603	normal	normal	normal	low	normal	FALSE	FALSE	FALSE	FALSE	FALSE	FALSE	FALSE	FALSE	FALSE	FALSE
X204088030022_R07C01	-0.0405575	-0.701226	-0.353717	-0.19503	-0.0104962	-0.0743414	-0.232499	-0.0106614	-0.220481	-0.143726	normal	normal	high	normal	normal	FALSE	FALSE	FALSE	FALSE	FALSE	FALSE	FALSE	FALSE	FALSE	FALSE
X204088030022_R08C01	-0.0460654	-0.566128	-0.355819	-0.232071	-0.00182195	-0.0661063	-0.173415	-0.0124137	-0.156874	-0.14033	normal	normal	high	normal	normal	FALSE	FALSE	FALSE	FALSE	FALSE	FALSE	FALSE	FALSE	FALSE	FALSE
X204088030052_R02C01	-0.0280921	-0.592517	-0.349632	-0.194572	-0.0141333	-0.0719803	-0.168409	-0.0026082	-0.18919	-0.138287	normal	normal	normal	normal	normal	TRUE	FALSE	FALSE	FALSE	FALSE	FALSE	FALSE	TRUE	FALSE	FALSE
X204088030052_R04C01	-0.036832	-0.429537	-0.310356	-0.0683799	-0.00365658	-0.0453591	-0.113631	-0.00730071	-0.15067	-0.109129	low	low	low	normal	normal	FALSE	TRUE	TRUE	TRUE	FALSE	TRUE	TRUE	TRUE	FALSE	TRUE
X204088030052_R05C01	-0.0376709	-0.601979	-0.352544	-0.256702	-0.00662289	-0.0736271	-0.20165	-0.0112889	-0.169727	-0.14266	normal	normal	normal	normal	normal	FALSE	FALSE	FALSE	FALSE	FALSE	FALSE	FALSE	FALSE	FALSE	FALSE
X204088030052_R06C01	-0.035189	-0.604555	-0.342181	-0.179533	-0.00587658	-0.0748847	-0.187528	-0.0102188	-0.188409	-0.133975	normal	normal	normal	normal	normal	FALSE	FALSE	FALSE	FALSE	FALSE	FALSE	FALSE	FALSE	FALSE	FALSE
X204088030052_R07C01	-0.0400304	-0.579683	-0.336969	-0.185362	0.0152111	-0.0723849	-0.201232	-0.00993442	-0.170307	-0.133058	normal	normal	normal	high	normal	FALSE	FALSE	FALSE	FALSE	TRUE	FALSE	FALSE	FALSE	FALSE	FALSE
X204088030052_R08C01	-0.0360161	-0.688317	-0.36866	-0.215008	-0.0114847	-0.09082	-0.207609	-0.00994812	-0.20518	-0.147214	normal	normal	normal	normal	normal	FALSE	FALSE	FALSE	FALSE	FALSE	FALSE	FALSE	FALSE	FALSE	FALSE
X204088030065_R01C01	-0.0388469	-0.576331	-0.339807	-0.206463	-0.00890542	-0.0577593	-0.179589	-0.00974412	-0.185117	-0.137434	normal	normal	normal	low	normal	FALSE	FALSE	FALSE	FALSE	FALSE	FALSE	FALSE	FALSE	FALSE	FALSE
X204088030065_R02C01	-0.0391784	-0.538232	-0.320217	-0.188057	-0.00856304	-0.071179	-0.162343	-0.00939627	-0.171821	-0.132841	normal	normal	low	normal	normal	FALSE	FALSE	TRUE	FALSE	FALSE	FALSE	FALSE	FALSE	FALSE	FALSE
X204088030065_R03C01	-0.0402545	-0.567963	-0.33554	-0.186532	-0.00426032	-0.0645838	-0.178305	-0.00955507	-0.186208	-0.125484	normal	normal	high	normal	normal	FALSE	FALSE	FALSE	FALSE	FALSE	FALSE	FALSE	FALSE	FALSE	FALSE
X204088030065_R04C01	-0.0372591	-0.599812	-0.361985	-0.21706	-0.0109557	-0.0776119	-0.183868	-0.00794369	-0.181052	-0.139668	normal	normal	normal	normal	normal	FALSE	FALSE	FALSE	FALSE	FALSE	FALSE	FALSE	TRUE	FALSE	FALSE
X204088030065_R05C01	-0.0399172	-0.633099	-0.328772	-0.139911	-0.00911266	-0.0807077	-0.208678	-0.0107455	-0.221016	-0.130509	normal	high	high	high	normal	FALSE	FALSE	FALSE	FALSE	FALSE	FALSE	FALSE	FALSE	FALSE	FALSE
X204088030065_R06C01	-0.0407282	-0.581553	-0.345326	-0.257816	-0.0119204	-0.065534	-0.196	-0.0106771	-0.14642	-0.141625	normal	normal	normal	normal	low	FALSE	FALSE	FALSE	FALSE	FALSE	FALSE	FALSE	FALSE	FALSE	FALSE
X204088030065_R07C01	-0.0373114	-0.610542	-0.352183	-0.246106	-0.0134195	-0.0837818	-0.178286	-0.00923515	-0.202193	-0.144409	normal	normal	normal	normal	normal	FALSE	FALSE	FALSE	FALSE	FALSE	FALSE	FALSE	FALSE	FALSE	FALSE
X204088030065_R08C01	-0.039118	-0.643117	-0.357747	-0.240169	-0.01554	-0.0883035	-0.207433	-0.00882056	-0.193147	-0.144718	high	normal	normal	normal	normal	FALSE	FALSE	FALSE	FALSE	FALSE	FALSE	FALSE	FALSE	FALSE	FALSE
X204088030080_R01C01	-0.0361355	-0.614365	-0.347418	-0.259778	-0.0117777	-0.0951198	-0.199896	-0.00880867	-0.203279	-0.137921	normal	normal	normal	normal	normal	FALSE	FALSE	FALSE	FALSE	FALSE	FALSE	FALSE	FALSE	FALSE	FALSE
X204088030080_R03C01	-0.0475073	-0.508292	-0.330159	-0.268457	-0.00266785	-0.0849996	-0.171781	-0.0118511	-0.119599	-0.124047	normal	high	normal	low	normal	FALSE	TRUE	FALSE	FALSE	FALSE	FALSE	FALSE	FALSE	TRUE	FALSE
X204088030080_R04C01	-0.0366714	-0.601404	-0.333857	-0.181531	-0.00435738	-0.0881704	-0.193331	-0.0106026	-0.201332	-0.129409	normal	normal	normal	normal	normal	FALSE	FALSE	FALSE	FALSE	FALSE	FALSE	FALSE	FALSE	FALSE	FALSE
X204088030080_R05C01	-0.0370701	-0.590672	-0.34944	-0.205832	-0.0145466	-0.0728728	-0.174739	-0.0110906	-0.193854	-0.136219	normal	normal	low	normal	normal	FALSE	FALSE	FALSE	FALSE	FALSE	FALSE	FALSE	FALSE	FALSE	FALSE
X204088030080_R06C01	-0.0402599	-0.553821	-0.323152	-0.0900523	-0.00531155	-0.0483696	-0.159151	-0.00901426	-0.180952	-0.12035	normal	normal	normal	normal	normal	FALSE	FALSE	TRUE	TRUE	FALSE	TRUE	FALSE	FALSE	FALSE	TRUE
X204088030080_R07C01	-0.0413902	-0.57437	-0.327824	-0.207372	-0.0140465	-0.0602818	-0.183698	-0.0103466	-0.159251	-0.136559	low	normal	low	normal	normal	FALSE	FALSE	FALSE	FALSE	FALSE	FALSE	FALSE	FALSE	FALSE	FALSE
X204088030080_R08C01	-0.0389624	-0.632454	-0.358573	-0.228738	-0.00640817	-0.0964703	-0.202651	-0.00935946	-0.186911	-0.140802	normal	normal	normal	normal	normal	FALSE	FALSE	FALSE	FALSE	FALSE	FALSE	FALSE	FALSE	FALSE	FALSE
X204088030086_R01C01	-0.0385278	-0.58107	-0.354902	-0.223995	0.00162522	-0.0679025	-0.19916	-0.0103846	-0.176206	-0.133661	normal	normal	normal	normal	normal	FALSE	FALSE	FALSE	FALSE	TRUE	FALSE	FALSE	FALSE	FALSE	FALSE
X204088030086_R02C01	-0.0303711	-0.614133	-0.345689	-0.188811	-0.0152899	-0.0669728	-0.199507	-0.00971379	-0.199776	-0.130613	normal	normal	normal	normal	normal	TRUE	FALSE	FALSE	FALSE	FALSE	FALSE	FALSE	FALSE	FALSE	FALSE
X204088030086_R03C01	-0.0323898	-0.627558	-0.342721	-0.193135	-0.0061693	-0.0820815	-0.195918	-0.00998284	-0.197476	-0.136814	normal	normal	low	normal	normal	TRUE	FALSE	FALSE	FALSE	FALSE	FALSE	FALSE	FALSE	FALSE	FALSE
X204088030086_R04C01	-0.0389989	-0.569361	-0.357098	-0.254818	-0.0104408	-0.0786923	-0.197084	-0.00948538	-0.154816	-0.14158	normal	normal	high	normal	low	FALSE	FALSE	FALSE	FALSE	FALSE	FALSE	FALSE	FALSE	FALSE	FALSE
X204088030086_R05C01	-0.0394198	-0.563834	-0.336196	-0.160759	-0.00675485	-0.0472509	-0.17985	-0.0101516	-0.170175	-0.130019	normal	low	normal	high	normal	FALSE	FALSE	FALSE	FALSE	FALSE	TRUE	FALSE	FALSE	FALSE	FALSE
X204088030086_R06C01	-0.0387442	-0.61038	-0.328462	-0.169448	-0.0111349	-0.0657618	-0.170812	-0.0106878	-0.210245	-0.13419	normal	normal	high	normal	normal	FALSE	FALSE	FALSE	FALSE	FALSE	FALSE	FALSE	FALSE	FALSE	FALSE
X204088030086_R07C01	-0.0517185	-0.544968	-0.323272	-0.223185	-0.0080891	-0.0749209	-0.189652	-0.0102806	-0.137396	-0.134031	normal	normal	normal	normal	normal	FALSE	FALSE	TRUE	FALSE	FALSE	FALSE	FALSE	FALSE	TRUE	FALSE
X204088030086_R08C01	-0.0393916	-0.571434	-0.351722	-0.228903	-0.00103358	-0.0728016	-0.180125	-0.0109479	-0.172898	-0.131383	normal	high	normal	normal	normal	FALSE	FALSE	FALSE	FALSE	FALSE	FALSE	FALSE	FALSE	FALSE	FALSE
X204088030094_R01C01	-0.0390474	-0.542377	-0.337629	-0.247781	-0.0116067	-0.0647149	-0.175287	-0.00982329	-0.143742	-0.140755	normal	low	low	normal	normal	FALSE	FALSE	FALSE	FALSE	FALSE	FALSE	FALSE	FALSE	TRUE	FALSE
X204088030094_R02C01	-0.0400973	-0.608891	-0.341187	-0.223823	-0.0116635	-0.0847729	-0.17948	-0.0113432	-0.197202	-0.134173	normal	normal	normal	normal	normal	FALSE	FALSE	FALSE	FALSE	FALSE	FALSE	FALSE	FALSE	FALSE	FALSE
X204088030094_R03C01	-0.0473072	-0.566949	-0.35724	-0.202806	-0.0059108	-0.0537656	-0.188589	-0.0114463	-0.153159	-0.132935	normal	high	normal	normal	normal	FALSE	FALSE	FALSE	FALSE	FALSE	TRUE	FALSE	FALSE	FALSE	FALSE
X204088030094_R04C01	-0.0404959	-0.605434	-0.352661	-0.201164	-0.0101425	-0.0843001	-0.185767	-0.00809659	-0.166511	-0.138344	normal	normal	normal	normal	normal	FALSE	FALSE	FALSE	FALSE	FALSE	FALSE	FALSE	TRUE	FALSE	FALSE
X204088030094_R05C01	-0.0437123	-0.619735	-0.349086	-0.192231	-0.00782743	-0.0738735	-0.199334	-0.0102619	-0.191514	-0.137179	high	normal	normal	normal	normal	FALSE	FALSE	FALSE	FALSE	FALSE	FALSE	FALSE	FALSE	FALSE	FALSE
X204088030094_R06C01	-0.0432297	-0.593797	-0.358796	-0.252788	-0.00920325	-0.0684661	-0.206907	-0.0119939	-0.157744	-0.14553	normal	normal	normal	normal	low	FALSE	FALSE	FALSE	FALSE	FALSE	FALSE	FALSE	FALSE	FALSE	FALSE
X204088030094_R07C01	-0.0414661	-0.599027	-0.351215	-0.23312	-0.017079	-0.0765811	-0.204901	-0.011784	-0.175759	-0.13507	normal	normal	normal	low	high	FALSE	FALSE	FALSE	FALSE	FALSE	FALSE	FALSE	FALSE	FALSE	FALSE
X204088030094_R08C01	-0.0420528	-0.490029	-0.304717	-0.0473317	-0.00274138	-0.0456421	-0.175622	-0.00890783	-0.154399	-0.118335	normal	normal	normal	high	normal	FALSE	TRUE	TRUE	TRUE	FALSE	TRUE	FALSE	FALSE	FALSE	TRUE
X204088030095_R01C01	-0.0370526	-0.609996	-0.369782	-0.273933	-0.00822241	-0.0740173	-0.197529	-0.0109401	-0.186998	-0.150019	normal	normal	normal	normal	normal	FALSE	FALSE	FALSE	FALSE	FALSE	FALSE	FALSE	FALSE	FALSE	FALSE
X204088030095_R02C01	-0.0414477	-0.639134	-0.352865	-0.168032	-0.00631785	-0.0707392	-0.211194	-0.0101699	-0.196778	-0.131836	normal	normal	high	high	normal	FALSE	FALSE	FALSE	FALSE	FALSE	FALSE	FALSE	FALSE	FALSE	FALSE
X204088030095_R03C01	-0.0309538	-0.576329	-0.345719	-0.215229	-0.0138548	-0.0767845	-0.171131	-0.00982813	-0.203958	-0.135809	normal	normal	low	normal	normal	TRUE	FALSE	FALSE	FALSE	FALSE	FALSE	FALSE	FALSE	FALSE	FALSE
X204088030095_R04C01	-0.0452642	-0.577364	-0.342161	-0.165304	0.00315172	-0.0670423	-0.181353	-0.0120882	-0.156756	-0.131669	low	normal	normal	normal	low	FALSE	FALSE	FALSE	FALSE	TRUE	FALSE	FALSE	FALSE	FALSE	FALSE
X204088030095_R05C01	-0.0360512	-0.613885	-0.358901	-0.192628	-0.00411342	-0.0827633	-0.199496	-0.0082182	-0.169418	-0.130314	normal	normal	low	low	normal	FALSE	FALSE	FALSE	FALSE	FALSE	FALSE	FALSE	FALSE	FALSE	FALSE
X204088030095_R06C01	-0.0394776	-0.665318	-0.354492	-0.19749	-0.0115428	-0.0824553	-0.211266	-0.0104304	-0.207579	-0.140188	normal	normal	normal	normal	normal	FALSE	FALSE	FALSE	FALSE	FALSE	FALSE	FALSE	FALSE	FALSE	FALSE
X204088030095_R07C01	-0.0403888	-0.550746	-0.35332	-0.288528	0.00661396	-0.081703	-0.180399	-0.0117051	-0.135133	-0.128013	normal	normal	normal	normal	normal	FALSE	FALSE	FALSE	FALSE	TRUE	FALSE	FALSE	FALSE	TRUE	FALSE
X204088030095_R08C01	-0.0417247	-0.674372	-0.367025	-0.219998	-0.0137101	-0.0830631	-0.217509	-0.0114671	-0.194945	-0.143192	normal	normal	normal	normal	normal	FALSE	FALSE	FALSE	FALSE	FALSE	FALSE	FALSE	FALSE	FALSE	FALSE
X204088030100_R01C01	-0.0333031	-0.526671	-0.326224	-0.113714	-0.00508298	-0.0402035	-0.126123	-0.00893537	-0.178251	-0.123341	normal	normal	normal	normal	normal	FALSE	TRUE	TRUE	TRUE	FALSE	TRUE	TRUE	FALSE	FALSE	FALSE
X204088030100_R02C01	-0.0317981	-0.602335	-0.331637	-0.148927	-0.0112909	-0.0604057	-0.169962	-0.00994764	-0.223613	-0.125826	normal	normal	normal	high	normal	TRUE	FALSE	FALSE	FALSE	FALSE	FALSE	FALSE	FALSE	FALSE	FALSE
X204088030100_R03C01	-0.0408415	-0.534219	-0.341117	-0.20685	0.0014474	-0.0736045	-0.188667	-0.0107289	-0.142473	-0.127601	normal	normal	normal	low	normal	FALSE	FALSE	FALSE	FALSE	TRUE	FALSE	FALSE	FALSE	TRUE	FALSE
X204088030100_R04C01	-0.0303953	-0.652501	-0.342917	-0.181898	-0.0135441	-0.0839811	-0.199582	-0.0125115	-0.230687	-0.139866	normal	low	low	normal	normal	TRUE	FALSE	FALSE	FALSE	FALSE	FALSE	FALSE	FALSE	FALSE	FALSE
X204088030100_R05C01	-0.0451053	-0.546734	-0.331816	-0.195966	0.00327956	-0.0755517	-0.174801	-0.0104053	-0.14809	-0.12957	normal	normal	normal	normal	normal	FALSE	FALSE	FALSE	FALSE	TRUE	FALSE	FALSE	FALSE	FALSE	FALSE
X204088030100_R06C01	-0.0431472	-0.487831	-0.304277	-0.142207	-0.00195797	-0.0610506	-0.155927	-0.0104796	-0.147427	-0.125212	normal	normal	normal	normal	normal	FALSE	TRUE	TRUE	FALSE	FALSE	FALSE	TRUE	FALSE	FALSE	FALSE
X204088030100_R07C01	-0.0380937	-0.597014	-0.353637	-0.256115	0.00205618	-0.0718272	-0.198931	-0.0103117	-0.180113	-0.146761	normal	normal	normal	low	low	FALSE	FALSE	FALSE	FALSE	TRUE	FALSE	FALSE	FALSE	FALSE	FALSE
X204088030100_R08C01	-0.0406319	-0.626179	-0.347052	-0.239714	-0.0131554	-0.0834826	-0.212358	-0.0113159	-0.186169	-0.146726	normal	normal	normal	low	normal	FALSE	FALSE	FALSE	FALSE	FALSE	FALSE	FALSE	FALSE	FALSE	FALSE
X204088030124_R01C01	-0.0370803	-0.605251	-0.353541	-0.178352	-0.00962896	-0.0718246	-0.179988	-0.00974573	-0.19958	-0.133599	normal	low	low	high	low	FALSE	FALSE	FALSE	FALSE	FALSE	FALSE	FALSE	FALSE	FALSE	FALSE
X204088030124_R02C01	-0.0372575	-0.640931	-0.356706	-0.221212	-0.0137628	-0.064317	-0.204213	-0.00925382	-0.177605	-0.146558	normal	normal	high	normal	normal	FALSE	FALSE	FALSE	FALSE	FALSE	FALSE	FALSE	FALSE	FALSE	FALSE
X204088030124_R03C01	-0.039901	-0.578945	-0.341016	-0.168928	-0.00034576	-0.0540917	-0.185463	-0.0104634	-0.175115	-0.130914	normal	normal	normal	normal	normal	FALSE	FALSE	FALSE	FALSE	FALSE	TRUE	FALSE	FALSE	FALSE	FALSE
X204088030124_R04C01	-0.0390859	-0.59381	-0.343069	-0.223146	-0.00524363	-0.0830949	-0.193094	-0.00604085	-0.18216	-0.140499	normal	normal	normal	normal	normal	FALSE	FALSE	FALSE	FALSE	FALSE	FALSE	FALSE	TRUE	FALSE	FALSE
X204088030124_R05C01	-0.0425666	-0.655003	-0.34856	-0.19259	0.000385337	-0.0911649	-0.22436	-0.0108844	-0.196142	-0.139381	normal	high	high	normal	normal	FALSE	FALSE	FALSE	FALSE	TRUE	FALSE	FALSE	FALSE	FALSE	FALSE
X204088030124_R06C01	-0.0409868	-0.615166	-0.357902	-0.20608	-0.00250972	-0.063292	-0.199231	-0.0104665	-0.185962	-0.140903	normal	high	high	normal	normal	FALSE	FALSE	FALSE	FALSE	FALSE	FALSE	FALSE	FALSE	FALSE	FALSE
X204088030124_R07C01	-0.0445101	-0.577808	-0.3523	-0.258848	-0.00183105	-0.075329	-0.205971	-0.0117987	-0.145171	-0.141388	normal	normal	high	normal	normal	FALSE	FALSE	FALSE	FALSE	FALSE	FALSE	FALSE	FALSE	TRUE	FALSE
X204088030124_R08C01	-0.0330575	-0.65834	-0.349275	-0.170847	-0.0161187	-0.0744278	-0.206266	-0.00891115	-0.207067	-0.141242	normal	normal	normal	normal	normal	TRUE	FALSE	FALSE	FALSE	FALSE	FALSE	FALSE	FALSE	FALSE	FALSE
X204088030138_R01C01	-0.0354729	-0.596288	-0.332819	-0.157087	-0.00770742	-0.0768674	-0.171282	-0.00975592	-0.209693	-0.131772	normal	normal	normal	normal	normal	FALSE	FALSE	FALSE	FALSE	FALSE	FALSE	FALSE	FALSE	FALSE	FALSE
X204088030138_R02C01	-0.0446018	-0.613454	-0.343113	-0.174499	-0.00321197	-0.0870495	-0.197931	-0.0118535	-0.168031	-0.130371	normal	normal	normal	normal	normal	FALSE	FALSE	FALSE	FALSE	FALSE	FALSE	FALSE	FALSE	FALSE	FALSE
X204088030138_R04C01	-0.0388846	-0.588627	-0.350898	-0.18559	-0.0109492	-0.0819838	-0.185816	-0.0107327	-0.181331	-0.138663	normal	normal	normal	normal	normal	FALSE	FALSE	FALSE	FALSE	FALSE	FALSE	FALSE	FALSE	FALSE	FALSE
X204088030138_R05C01	-0.0404597	-0.539289	-0.354544	-0.260333	-0.00256327	-0.0675713	-0.167237	-0.00988514	-0.144513	-0.139996	normal	normal	normal	normal	normal	FALSE	FALSE	FALSE	FALSE	FALSE	FALSE	FALSE	FALSE	TRUE	FALSE
X204088030138_R06C01	-0.0380324	-0.586426	-0.35279	-0.144881	-0.0103121	-0.0580815	-0.163119	-0.00911075	-0.189319	-0.134503	normal	low	normal	normal	normal	FALSE	FALSE	FALSE	FALSE	FALSE	FALSE	FALSE	FALSE	FALSE	FALSE
X204088030138_R07C01	-0.0426683	-0.614291	-0.345956	-0.158101	-0.0108881	-0.0664757	-0.199446	-0.0110328	-0.177242	-0.133751	normal	normal	low	normal	normal	FALSE	FALSE	FALSE	FALSE	FALSE	FALSE	FALSE	FALSE	FALSE	FALSE
X204088030138_R08C01	-0.0492654	-0.622056	-0.341143	-0.204223	-0.0029581	-0.0729636	-0.224897	-0.0126139	-0.178478	-0.128879	high	high	high	normal	normal	FALSE	FALSE	FALSE	FALSE	FALSE	FALSE	FALSE	FALSE	FALSE	FALSE
X204088030143_R01C01	-0.0319462	-0.572323	-0.332112	-0.122163	-0.00783346	-0.0608649	-0.174281	-0.010671	-0.188264	-0.126915	normal	normal	normal	normal	normal	TRUE	FALSE	FALSE	TRUE	FALSE	FALSE	FALSE	FALSE	FALSE	FALSE
X204088030143_R02C01	-0.0422825	-0.567053	-0.359114	-0.223438	-0.0121927	-0.0548748	-0.177852	-0.0107298	-0.154506	-0.144301	low	normal	low	low	normal	FALSE	FALSE	FALSE	FALSE	FALSE	TRUE	FALSE	FALSE	FALSE	FALSE
X204088030143_R03C01	-0.0400319	-0.586461	-0.331307	-0.163832	-0.000840081	-0.0625596	-0.195246	-0.00993876	-0.190655	-0.124254	normal	normal	normal	normal	normal	FALSE	FALSE	FALSE	FALSE	FALSE	FALSE	FALSE	FALSE	FALSE	FALSE
X204088030143_R04C01	-0.0385065	-0.532308	-0.334865	-0.12342	-0.00172799	-0.0468048	-0.170387	-0.0106834	-0.167359	-0.117966	low	low	low	high	low	FALSE	FALSE	FALSE	TRUE	FALSE	TRUE	FALSE	FALSE	FALSE	TRUE
X204088030143_R05C01	-0.0418063	-0.514615	-0.316316	-0.0925885	-0.00491347	-0.0541955	-0.155826	-0.00970465	-0.17208	-0.111186	normal	normal	normal	normal	normal	FALSE	TRUE	TRUE	TRUE	FALSE	TRUE	TRUE	FALSE	FALSE	TRUE
X204088030143_R06C01	-0.0364651	-0.626632	-0.347727	-0.196515	-0.0145578	-0.0610471	-0.17913	-0.00837081	-0.193598	-0.138381	low	normal	low	normal	normal	FALSE	FALSE	FALSE	FALSE	FALSE	FALSE	FALSE	FALSE	FALSE	FALSE
X204088030143_R07C01	-0.0427654	-0.528575	-0.317763	-0.208072	-0.00164827	-0.0671514	-0.17787	-0.0102082	-0.135964	-0.127978	normal	normal	normal	normal	normal	FALSE	FALSE	TRUE	FALSE	FALSE	FALSE	FALSE	FALSE	TRUE	FALSE
X204088030143_R08C01	-0.0449429	-0.585876	-0.326778	-0.0910745	-0.00581428	-0.0637699	-0.196057	-0.0104117	-0.178661	-0.123365	normal	normal	normal	high	normal	FALSE	FALSE	TRUE	TRUE	FALSE	FALSE	FALSE	FALSE	FALSE	FALSE
X204088030148_R01C01	-0.0368939	-0.626566	-0.359256	-0.249212	-0.00476917	-0.0935296	-0.209013	-0.00853912	-0.182111	-0.144913	normal	normal	low	normal	normal	FALSE	FALSE	FALSE	FALSE	FALSE	FALSE	FALSE	FALSE	FALSE	FALSE
X204088030148_R02C01	-0.0380098	-0.625409	-0.35144	-0.227805	-0.00989232	-0.086531	-0.207446	-0.00970725	-0.193983	-0.142844	normal	low	normal	normal	normal	FALSE	FALSE	FALSE	FALSE	FALSE	FALSE	FALSE	FALSE	FALSE	FALSE
X204088030148_R03C01	-0.0380948	-0.650363	-0.347555	-0.219463	-0.013148	-0.0709816	-0.212303	-0.0112914	-0.213538	-0.143893	high	normal	normal	normal	low	FALSE	FALSE	FALSE	FALSE	FALSE	FALSE	FALSE	FALSE	FALSE	FALSE
X204088030148_R04C01	-0.0396743	-0.673203	-0.341019	-0.158613	-0.00873973	-0.0799055	-0.211069	-0.00918899	-0.222965	-0.133451	normal	normal	normal	normal	normal	FALSE	FALSE	FALSE	FALSE	FALSE	FALSE	FALSE	FALSE	FALSE	FALSE
X204088030148_R05C01	-0.0405923	-0.533017	-0.328328	-0.12235	-0.00916978	-0.0546329	-0.163592	-0.00938787	-0.14831	-0.118516	normal	normal	low	normal	normal	FALSE	FALSE	FALSE	TRUE	FALSE	TRUE	FALSE	FALSE	FALSE	TRUE
X204088030148_R06C01	-0.0309914	-0.56867	-0.350907	-0.197041	-0.00487049	-0.0568208	-0.18725	-0.0095655	-0.182248	-0.137309	normal	normal	normal	high	normal	TRUE	FALSE	FALSE	FALSE	FALSE	FALSE	FALSE	FALSE	FALSE	FALSE
X204088030148_R07C01	-0.0426093	-0.566882	-0.329647	-0.137779	0.00091606	-0.0684593	-0.177558	-0.0122325	-0.160583	-0.120774	low	normal	normal	normal	low	FALSE	FALSE	FALSE	FALSE	TRUE	FALSE	FALSE	FALSE	FALSE	TRUE
X204088030148_R08C01	-0.0422704	-0.560261	-0.342849	-0.136517	-0.00976474	-0.0710285	-0.16437	-0.00904922	-0.15004	-0.126348	low	normal	normal	normal	normal	FALSE	FALSE	FALSE	FALSE	FALSE	FALSE	FALSE	FALSE	FALSE	FALSE
X204088030152_R01C01	-0.0425036	-0.568129	-0.342913	-0.212954	-0.00647424	-0.066399	-0.185117	-0.0108435	-0.153115	-0.137718	normal	normal	normal	normal	normal	FALSE	FALSE	FALSE	FALSE	FALSE	FALSE	FALSE	FALSE	FALSE	FALSE
X204088030152_R02C01	-0.0347775	-0.59157	-0.341963	-0.19096	-0.00416108	-0.0596349	-0.165278	-0.0089664	-0.208642	-0.137734	normal	normal	normal	normal	normal	FALSE	FALSE	FALSE	FALSE	FALSE	FALSE	FALSE	FALSE	FALSE	FALSE
X204088030152_R03C01	-0.0365147	-0.500282	-0.357983	-0.2431	0.00532281	-0.0545774	-0.161545	-0.00966497	-0.126765	-0.131585	normal	normal	normal	normal	normal	FALSE	TRUE	FALSE	FALSE	TRUE	TRUE	FALSE	FALSE	TRUE	FALSE
X204088030152_R04C01	-0.0361593	-0.554119	-0.328172	-0.0979883	-0.00899847	-0.0672067	-0.159839	-0.00913508	-0.184332	-0.120133	normal	low	normal	high	normal	FALSE	FALSE	FALSE	TRUE	FALSE	FALSE	FALSE	FALSE	FALSE	TRUE
X204088030152_R05C01	-0.0418846	-0.514138	-0.310564	-0.0996043	-0.00551547	-0.057388	-0.156855	-0.00941102	-0.146437	-0.113506	normal	normal	normal	normal	low	FALSE	TRUE	TRUE	TRUE	FALSE	FALSE	TRUE	FALSE	FALSE	TRUE
X204088030152_R06C01	-0.0395179	-0.645783	-0.367111	-0.280473	-0.00869536	-0.096004	-0.214367	-0.0105277	-0.189478	-0.151958	normal	normal	normal	low	normal	FALSE	FALSE	FALSE	FALSE	FALSE	FALSE	FALSE	FALSE	FALSE	FALSE
X204088030152_R07C01	-0.0475511	-0.490521	-0.288902	-0.182585	-0.0114262	-0.0657992	-0.179017	-0.0095239	-0.144505	-0.124944	normal	normal	high	normal	normal	FALSE	TRUE	TRUE	FALSE	FALSE	FALSE	FALSE	FALSE	TRUE	FALSE
X204088030152_R08C01	-0.0394791	-0.539555	-0.348541	-0.186009	0.00897156	-0.0751333	-0.18085	-0.0109958	-0.147461	-0.129094	normal	normal	normal	high	normal	FALSE	FALSE	FALSE	FALSE	TRUE	FALSE	FALSE	FALSE	FALSE	FALSE
X204088030153_R01C01	-0.0377016	-0.562608	-0.342798	-0.179079	-0.00558398	-0.070996	-0.16525	-0.00910948	-0.157374	-0.131518	low	low	normal	normal	low	FALSE	FALSE	FALSE	FALSE	FALSE	FALSE	FALSE	FALSE	FALSE	FALSE
X204088030153_R02C01	-0.0342742	-0.619972	-0.336845	-0.117782	-0.00541972	-0.0721588	-0.201528	-0.0100842	-0.196932	-0.12698	normal	normal	normal	high	normal	FALSE	FALSE	FALSE	TRUE	FALSE	FALSE	FALSE	FALSE	FALSE	FALSE
X204088030153_R03C01	-0.0422699	-0.601315	-0.347878	-0.18782	-0.00967306	-0.0726723	-0.185471	-0.0088045	-0.165511	-0.139523	normal	normal	normal	normal	normal	FALSE	FALSE	FALSE	FALSE	FALSE	FALSE	FALSE	FALSE	FALSE	FALSE
X204088030153_R04C01	-0.034851	-0.60517	-0.356501	-0.230113	-0.0131999	-0.0809146	-0.186187	-0.00938212	-0.192926	-0.140976	normal	normal	normal	normal	high	FALSE	FALSE	FALSE	FALSE	FALSE	FALSE	FALSE	FALSE	FALSE	FALSE
X204088030153_R05C01	-0.036173	-0.592455	-0.341063	-0.147088	-0.00916087	-0.0605481	-0.174907	-0.00809602	-0.188864	-0.135261	normal	normal	normal	normal	normal	FALSE	FALSE	FALSE	FALSE	FALSE	FALSE	FALSE	TRUE	FALSE	FALSE
X204088030153_R06C01	-0.0387838	-0.573283	-0.347019	-0.148905	-0.00750464	-0.0673965	-0.169565	-0.0104875	-0.166361	-0.129762	normal	normal	normal	normal	normal	FALSE	FALSE	FALSE	FALSE	FALSE	FALSE	FALSE	FALSE	FALSE	FALSE
X204088030153_R07C01	-0.0382096	-0.631323	-0.356392	-0.252572	-0.00816283	-0.0804687	-0.206565	-0.0106334	-0.17002	-0.154487	normal	normal	normal	normal	normal	FALSE	FALSE	FALSE	FALSE	FALSE	FALSE	FALSE	FALSE	FALSE	FALSE
X204088030153_R08C01	-0.035357	-0.515519	-0.298638	-0.0938053	-0.0126392	-0.0509907	-0.145332	-0.00697592	-0.181394	-0.120182	normal	low	normal	high	low	FALSE	TRUE	TRUE	TRUE	FALSE	TRUE	TRUE	TRUE	FALSE	TRUE
X21	-0.0403247	-0.65247	-0.35396	-0.210529	-0.00981133	-0.0873914	-0.225837	-0.0125564	-0.201577	-0.141768	normal	normal	high	normal	high	FALSE	FALSE	FALSE	FALSE	FALSE	FALSE	FALSE	FALSE	FALSE	FALSE
X22	-0.0423653	-0.615362	-0.363741	-0.203867	-0.0104212	-0.0694266	-0.190045	-0.0099093	-0.192587	-0.14288	normal	normal	normal	high	normal	FALSE	FALSE	FALSE	FALSE	FALSE	FALSE	FALSE	FALSE	FALSE	FALSE
X220	-0.0325344	-0.662937	-0.357117	-0.174023	-0.00885288	-0.0896463	-0.214634	-0.0105803	-0.221677	-0.138117	low	normal	normal	normal	high	TRUE	FALSE	FALSE	FALSE	FALSE	FALSE	FALSE	FALSE	FALSE	FALSE
X231	-0.0360841	-0.570533	-0.364337	-0.196874	-0.00567601	-0.0827171	-0.169399	-0.009307	-0.152054	-0.135878	low	low	low	normal	normal	FALSE	FALSE	FALSE	FALSE	FALSE	FALSE	FALSE	FALSE	FALSE	FALSE
X251	-0.037008	-0.606712	-0.36589	-0.204091	-0.011085	-0.0792323	-0.182221	-0.00779951	-0.181954	-0.144145	normal	normal	normal	normal	normal	FALSE	FALSE	FALSE	FALSE	FALSE	FALSE	FALSE	TRUE	FALSE	FALSE
X258	-0.0325338	-0.511993	-0.340784	-0.113498	-0.00648683	-0.0548145	-0.123172	-0.00707098	-0.172378	-0.125016	low	low	normal	high	low	TRUE	TRUE	FALSE	TRUE	FALSE	TRUE	TRUE	TRUE	FALSE	FALSE
X284	-0.0393616	-0.535351	-0.355149	-0.14906	-0.00629141	-0.0534229	-0.145739	-0.00830546	-0.142375	-0.128669	low	low	low	high	normal	FALSE	FALSE	FALSE	FALSE	FALSE	TRUE	TRUE	FALSE	TRUE	FALSE
X30	-0.0378253	-0.619601	-0.363589	-0.177746	-0.0128396	-0.0756539	-0.188346	-0.0106099	-0.194824	-0.143742	normal	normal	normal	normal	low	FALSE	FALSE	FALSE	FALSE	FALSE	FALSE	FALSE	FALSE	FALSE	FALSE
X31	-0.031294	-0.580149	-0.36754	-0.238181	-0.00999807	-0.0830654	-0.151505	-0.00853242	-0.197444	-0.14573	normal	normal	normal	normal	low	TRUE	FALSE	FALSE	FALSE	FALSE	FALSE	TRUE	FALSE	FALSE	FALSE
X34	-0.0426893	-0.608293	-0.354317	-0.194513	-0.01084	-0.0886748	-0.195214	-0.00921802	-0.171777	-0.137745	normal	normal	normal	normal	normal	FALSE	FALSE	FALSE	FALSE	FALSE	FALSE	FALSE	FALSE	FALSE	FALSE
X35	-0.0396496	-0.615271	-0.370707	-0.263486	-0.00148528	-0.0855433	-0.194321	-0.0105719	-0.184207	-0.144485	normal	normal	normal	normal	normal	FALSE	FALSE	FALSE	FALSE	FALSE	FALSE	FALSE	FALSE	FALSE	FALSE
X37	-0.0437091	-0.615776	-0.35577	-0.167056	-0.00577062	-0.0854541	-0.220056	-0.0116038	-0.168896	-0.131282	normal	normal	normal	high	normal	FALSE	FALSE	FALSE	FALSE	FALSE	FALSE	FALSE	FALSE	FALSE	FALSE
X4	-0.0360819	-0.581578	-0.359273	-0.203266	-0.0036984	-0.0610091	-0.175923	-0.00852379	-0.181775	-0.140554	normal	normal	normal	normal	normal	FALSE	FALSE	FALSE	FALSE	FALSE	FALSE	FALSE	FALSE	FALSE	FALSE
X41	-0.0436463	-0.625876	-0.377046	-0.231178	-0.00392559	-0.0934739	-0.219971	-0.0120217	-0.161712	-0.141173	high	normal	normal	normal	normal	FALSE	FALSE	FALSE	FALSE	FALSE	FALSE	FALSE	FALSE	FALSE	FALSE
X42	-0.0431909	-0.501283	-0.314974	-0.166426	-0.00917199	-0.05652	-0.173634	-0.0106387	-0.138647	-0.129508	high	normal	normal	low	normal	FALSE	TRUE	TRUE	FALSE	FALSE	FALSE	FALSE	FALSE	TRUE	FALSE
X46	-0.0431005	-0.577792	-0.356197	-0.24639	-0.00847421	-0.0676219	-0.200584	-0.0119382	-0.155087	-0.142418	normal	normal	normal	normal	normal	FALSE	FALSE	FALSE	FALSE	FALSE	FALSE	FALSE	FALSE	FALSE	FALSE
X47	-0.0386737	-0.633907	-0.362484	-0.140322	-0.00583501	-0.0796491	-0.199708	-0.00982007	-0.199229	-0.131807	normal	normal	normal	normal	normal	FALSE	FALSE	FALSE	FALSE	FALSE	FALSE	FALSE	FALSE	FALSE	FALSE
X48	-0.0399276	-0.551384	-0.345049	-0.157734	-0.00714525	-0.0532696	-0.155228	-0.0104491	-0.170943	-0.12897	normal	normal	normal	normal	normal	FALSE	FALSE	FALSE	FALSE	FALSE	TRUE	TRUE	FALSE	FALSE	FALSE
X53	-0.0336404	-0.610759	-0.343431	-0.171423	-0.0102937	-0.069279	-0.162158	-0.00804663	-0.208502	-0.131811	normal	normal	normal	normal	normal	FALSE	FALSE	FALSE	FALSE	FALSE	FALSE	FALSE	TRUE	FALSE	FALSE
X54	-0.0277332	-0.629463	-0.345677	-0.120859	-0.0133914	-0.0582847	-0.168564	-0.00896186	-0.237484	-0.128366	normal	high	normal	normal	normal	TRUE	FALSE	FALSE	TRUE	FALSE	FALSE	FALSE	FALSE	FALSE	FALSE
X61	-0.0387849	-0.672542	-0.370451	-0.207984	-0.00748689	-0.0961732	-0.222707	-0.00943834	-0.193302	-0.14529	normal	normal	normal	normal	normal	FALSE	FALSE	FALSE	FALSE	FALSE	FALSE	FALSE	FALSE	FALSE	FALSE
X7	-0.0404256	-0.56859	-0.358319	-0.267801	-0.00686594	-0.0663704	-0.174783	-0.00866866	-0.148575	-0.147438	normal	normal	normal	low	normal	FALSE	FALSE	FALSE	FALSE	FALSE	FALSE	FALSE	FALSE	FALSE	FALSE
X8	-0.0310518	-0.628599	-0.349835	-0.160259	-0.0138543	-0.081394	-0.195925	-0.00954461	-0.204517	-0.135317	normal	normal	normal	normal	normal	TRUE	FALSE	FALSE	FALSE	FALSE	FALSE	FALSE	FALSE	FALSE	FALSE
X9	-0.0370867	-0.636278	-0.346428	-0.199688	-0.0108847	-0.0843004	-0.196015	-0.0104748	-0.205265	-0.138098	high	normal	normal	normal	normal	FALSE	FALSE	FALSE	FALSE	FALSE	FALSE	FALSE	FALSE	FALSE	FALSE
X97	-0.0419837	-0.582288	-0.373096	-0.257169	-0.0086873	-0.0542419	-0.190689	-0.00995891	-0.157114	-0.149807	normal	normal	high	normal	normal	FALSE	FALSE	FALSE	FALSE	FALSE	TRUE	FALSE	FALSE	FALSE	FALSE

## Sheet: Supplementary Table 5
Supplementary Table 5. The top 10 patients with the highest number of flagged diseases. The sex variable was numerically coded for regression models (female = 0, male = 1).
ID	HighRisk_Diseases	Age	Sex	GripStrength	VO2max	BMI	JumpMax	Cognition
X204071680079_R06C01	COPD, Depression, Diabetes, IBD, Lung cancer, RA, Stroke	75	1	0.341772	15	33	0.07	5
X204086170046_R01C01	COPD, Diabetes, IBD, IHD, Lung cancer, RA, Stroke	83	1	0.466899	27.8	26.6	0.083426	6
X204088030052_R04C01	COPD, Depression, Diabetes, IHD, Lung cancer, Pain, Stroke	84	0	0.29326	7.14	26.41	0.0902098	5
X204088030153_R08C01	COPD, Depression, Diabetes, IHD, Lung cancer, Pain, Stroke	63	0	0.329989	24.5	35.7	0.167823	4
X204088010124_R07C01	Bowel.Cancer, Diabetes, IBD, IHD, Lung cancer, Pain, Stroke	74	1	0.533546	38.54	27	0.179088	9
X204088010150_R02C01	COPD, Depression, Diabetes, IHD, Lung cancer, RA, Stroke	66	1	0.390289	38.5	33.8	0.107865	5
X204071680091_R03C01	COPD, Depression, Diabetes, IHD, Lung cancer, Pain, Stroke	84	1	0.399757	23.75	31	0.0626521	5
X204088020033_R02C01	COPD, Diabetes, IHD, Lung cancer, Pain, RA, Stroke	80	1	0.511855	43.84	23.7	0.122034	8
X204088030143_R05C01	COPD, Depression, Diabetes, IHD, Lung cancer, Stroke	70	1	0.609001	44.17	24.2	0.163075	6
X204088010150_R07C01	COPD, Depression, Diabetes, IHD, Lung cancer, Stroke	69	1	0.254237	29.07	30.1	0.115137	5

## Sheet: Supplementary Table 6
Supplementary Table 6. Definition and statistics of the fitness parameters used in all of the analysis.
Fitness Parameter	Mean	Standard Deviation	Minimum	Maximum	Definiton
VO₂max	40	12.45	7.14	94.98	Estimated maximal aerobic capacity based on the Cooper test. Low performers unable to complete the test were assigned a score of 0.
GripMax [kg/BM]	0.53	0.13	0.22	0.9	Maximum grip strength (kg) normalized by body mass.
JumpMax [cm/BH]	0.16	0.04	0.05	0.28	Maximum vertical jump height (cm) normalized by body height.
BMI	25.62	3.74	16.1	44	Body mass index (kg/m²), calculated from height and weight.
Cognition	6.15	1.32	3	9	Verbal short-term memory score from the Digit Span test.

## Sheet: Supplementary Table 7
Supplementary Table 7. Episcores naming mapping Episcore_Name is from MethylDetectR results used in Hillary et al., Standard_Name is from Gadd et al. (2022)
EpiScore_Name	Standard_Name	Identifier	Panel
Adiponectin	ADIPOQ	3554-24	SomaScan
Afamin	AFM	4763-31	SomaScan
Aminoacylase-1	ACY1	3343-1	SomaScan
B2-microglobulin	B2M	3485-28	SomaScan
BCAM	BCAM	2816-50	SomaScan
BMP-1	BMP1	3348-49	SomaScan
CCL11	CCL11	CCL11	Olink Inflammatory
CD6	CD6	CD6	Olink Inflammatory
Coagulation factor VII	F7	3184-25	SomaScan
Contactin-4	CNTN4	3298-52	SomaScan
CRP	CRP	4337-49	SomaScan
CRTAM	CRTAM	CRTAM	Olink Neurology
CXCL10	CXCL10	CXCL10	Olink Inflammatory
CXCL11	CXCL11	CXCL11	Olink Inflammatory
CXCL9	CXCL9	CXCL9	Olink Inflammatory
EN.RAGE	EN.RAGE	EN.RAGE	Olink Inflammatory
ENPP7	ENPP7	4435-66	SomaScan
EZR	EZR	EZR	Olink Neurology
FcRL2	FcRL2	FcRL2	Olink Neurology
FGF.21	FGF.21	FGF.21	Olink Inflammatory
G.CSF	G.CSF	G.CSF	Olink Neurology
Galectin-4	LGALS4	2982-82	SomaScan
GDF.8	GDF.8	GDF.8	Olink Neurology
Granulysin	GNLY	3195-50	SomaScan
Granzyme A	Granzyme A	3440-7	SomaScan
GZMA	GZMA	GZMA	Olink Neurology
HGF	HGF	HGF	Olink Inflammatory
HGFA	HGFAC	3617-80	SomaScan
IGFBP-1	IGFBP1	2771-35	SomaScan
IGFBP-4	IGFBP4	2950-57	SomaScan
LY9	LY9	3324-51	SomaScan
MIA	MIA	2687-2	SomaScan
MMP-1	MMP-1	4924-32	SomaScan
MMP-12	MMP12	4496-60	SomaScan
MMP-2	MMP2	4160-49	SomaScan
MMP-9	MMP9	2579-17	SomaScan
MMP.1	MMP.1	MMP.1	Olink Inflammatory
MRC2	MRC2	3041-55	SomaScan
Myeloperoxidase	MPO	2580-83	SomaScan
N.CDase	N.CDase	N.CDase	Olink Neurology
NCAM-120	NCAM1	4498-62	SomaScan
NEP	NEP	NEP	Olink Neurology
NMNAT1	NMNAT1	NMNAT1	Olink Neurology
NOTCH1	NOTCH1	5107-7	SomaScan
NTRK.3	NTRK.3	NTRK.3	Olink Neurology
OSM	OSM	OSM	Olink Inflammatory
PAPP-A	PAPPA	4148-49	SomaScan
PIGR	PIGR	3216-2	SomaScan
Resistin	RETN	3046-31	SomaScan
Semaphorin-3E	SEMA3E	5363-51	SomaScan
SHBG	SHBG	4929-55	SomaScan
SIGLEC1	SIGLEC1	SIGLEC1	Olink Neurology
SKR3	SKR3	SKR3	Olink Neurology
SMPD1	SMPD1	SMPD1	Olink Neurology
Stanniocalcin-1	STC1	4930-21	SomaScan
Testican-2	SPOCK2	5491-12	SomaScan
TGF.alpha	TGF.alpha	TGF.alpha	Olink Inflammatory
Trypsin-2	PRSS2	5034-79	SomaScan
VCAM1	VCAM1	2967-8	SomaScan
VEGFA	VEGFA	VEGFA	Olink Inflammatory
ADAMTS	ADAMTS13	3175-51	SomaScan
Alpha-L-iduronidase	IDUA	3169-70	SomaScan
CCL17	CCL17	3519-3	SomaScan
CCL18	CCL18	3044-3	SomaScan
CCL21	CCL21	2516-57	SomaScan
CCL22	CCL22	3508-78	SomaScan
CCL25 C-C	CCL25	2705-5	SomaScan
CD163	CD163	5028-59	SomaScan
CD209 antigen	CD209	3029-52	SomaScan
CD48 antigen	CD48	3292-75	SomaScan
CDL5	CD5L	3466-62	SomaScan
CHIT-1	CHIT1	3600-2	SomaScan
CLEC11A e1	CLEC11Ae1	4500-50	SomaScan
CLEC11A e2	CLEC11A	2966-65	SomaScan
Complement C4	C4A\|C4B	4481-34	SomaScan
Complement C5a	C5	3054-74	SomaScan
Complement c9	C9	3060-43	SomaScan
CXCL10 soma	CXCL10	4141-79	SomaScan
CXCL11 soma	CXCL11	3038-9	SomaScan
E-selectin	SELE	3470-1	SomaScan
Ectodysplasin-A	EDA	2826-53	SomaScan
ESM-1	ESM1	3805-16	SomaScan
FAP	FAP	5029-3	SomaScan
FCER2	FCER2	3291-30	SomaScan
FCGR3A	FCGR3B	3311-27	SomaScan
GHR	GHR	2948-58	SomaScan
GPIba	GP1BA	4990-87	SomaScan
HCII	SERPIND1	3316-58	SomaScan
HGFI	MST1	4407-10	SomaScan
ICAM5	ICAM5	5124-69	SomaScan
Insulin receptor	INSR	3448-13	SomaScan
Interleukin-19	IL19	3035-80	SomaScan
L-selectin	SELL	4831-4	SomaScan
LFT	LTF	2780-35	SomaScan
LGALS3BP	LGALS3BP	5000-52	SomaScan
Lymphotoxin abeta	LTA\|LTB	3505-6	SomaScan
Lysozyme C	LYZ	4920-10	SomaScan
NTRK3	NTRK3	2658-27	SomaScan
NRTK3	NRTK3	NA	NA
Osteomodulin	OMD	5358-3	SomaScan
RARRES2	RARRES2	3079-62	SomaScan
S100-A9	S100A9	5339-49	SomaScan
SERPIN A3	SERPINA3	4153-11	SomaScan
SLITRK5	SLITRK5	4568-17	SomaScan
THBS2	THBS2	3339-33	SomaScan
TNFRSF17	TNFRSF17	2665-26	SomaScan
TNFRSF1B	TNFRSF1B	3152-57	SomaScan
TPO	MPL	3473-78	SomaScan
Tryptase beta-2	TPSB2	3403-1	SomaScan
WFIKKN2	WFIKKN2	3235-50	SomaScan

## Sheet: Supplementary Table 8
Supplementary Table 8. CVD risk score for each patient along with the 45 episcores used in the equation.
ID	GZMA	N.CDase	NTRK3	SKR3	CCL11	CXCL11	FGF.21	HGF	MMP.1	2705-5	2851-63	2948-58	2967-8	3029-52	3038-9	3044-3	3060-43	3079-62	3152-57	3175-51	3291-30	3292-75	3293-2	3339-33	3348-49	3403-1	3448-13	3470-1	3485-28	3505-6	3519-3	3600-2	3617-80	4160-49	4407-10	4435-66	4481-34	4496-60	4763-31	4831-4	4920-10	4924-32	5000-52	5124-69	5363-51	CVD_risk_score
X10	-0.0494705	0.151131	0.138326	0.120139	-0.00847164	0.103798	-0.100808	0.0172304	-0.0921485	-0.0503763	0.15703	0.135459	0.000443072	0.145968	-0.0608802	-0.125075	-0.0245755	0.00525062	-0.0907303	0.0963698	-0.264163	-0.13529	-0.0553167	-0.109675	0.123022	-0.190091	-0.12542	-0.0170586	-0.342571	-0.0403453	-0.443334	-0.155212	0.353316	0.00166932	0.463844	-0.0420866	0.0306562	-0.192787	-0.00569561	0.057382	0.00262044	-0.141542	0.0214608	-0.0766378	-0.0279022	-0.0214082
X11	-0.0602282	0.147086	0.146173	0.130065	-0.00712445	0.113691	-0.104116	0.0280954	-0.0886988	-0.0530172	0.165211	0.123285	-0.00248955	0.128773	-0.0566823	-0.135115	-0.00536148	0.00434859	-0.0891417	0.0979038	-0.26582	-0.135203	-0.0508112	-0.109443	0.106278	-0.18376	-0.120884	-0.0181166	-0.321004	-0.0624122	-0.447765	-0.151292	0.353	0.00110068	0.452545	0.0213191	0.0325264	-0.183607	-0.0129537	0.0869671	0.00487474	-0.129218	0.0146726	-0.0816504	-0.0348608	-0.0224884
X12	-0.0533166	0.150467	0.139396	0.122241	-0.00509992	0.0848554	-0.0988431	0.0109799	-0.097729	-0.0595329	0.157207	0.131941	-0.00283063	0.12949	-0.0731004	-0.115126	-0.0106364	0.0083829	-0.0787149	0.101868	-0.257188	-0.149876	-0.0725819	-0.110894	0.130842	-0.195594	-0.119381	-0.0338654	-0.337038	-0.0508092	-0.451171	-0.13471	0.354134	0.00278343	0.466839	-0.0122826	0.0291017	-0.185164	0.00421378	0.0434411	0.00680196	-0.131513	0.0238657	-0.0781321	-0.0242279	-0.0166497
X15	-0.0561325	0.144133	0.142603	0.127447	-0.00894271	0.10215	-0.117544	0.0149249	-0.0906675	-0.0617725	0.138531	0.119291	-0.0108272	0.158918	-0.0677888	-0.147116	-0.0163754	-0.00103399	-0.105452	0.10548	-0.275831	-0.15051	-0.0678113	-0.118081	0.119213	-0.207212	-0.129918	-0.0253757	-0.365707	-0.0328413	-0.448417	-0.173392	0.353179	0.00238948	0.463852	-0.0531808	0.0318883	-0.193029	-0.0114183	0.0780469	0.00398457	-0.144352	0.00447292	-0.0800869	-0.03276	-0.0372669
X18	-0.0543814	0.149753	0.141368	0.13184	-0.00647457	0.087068	-0.107657	0.0228437	-0.0959591	-0.0551863	0.147185	0.134288	-0.0123123	0.149947	-0.084491	-0.146004	-0.0202563	0.000556305	-0.103566	0.0976026	-0.253332	-0.161291	-0.0717854	-0.121105	0.134936	-0.181601	-0.132078	-0.0194339	-0.377792	-0.0507247	-0.433188	-0.18002	0.353399	0.00229269	0.466871	-0.00135514	0.0311213	-0.192078	-0.00711996	0.0521974	0.00332435	-0.139345	0.0206319	-0.0960171	-0.0387952	-0.0315623
X203	-0.0692957	0.142365	0.153989	0.132604	-0.00729302	0.0970384	-0.119575	0.0362251	-0.0885749	-0.0651365	0.165636	0.105882	-0.0140531	0.13382	-0.0850075	-0.146261	0.00393737	0.0227449	-0.0972873	0.0946596	-0.262144	-0.170204	-0.0713788	-0.107178	0.119902	-0.196362	-0.13689	-0.00917136	-0.374749	-0.0539496	-0.443213	-0.147481	0.354142	0.00123689	0.460963	-0.0175544	0.0336699	-0.196697	-0.0137136	0.0655367	0.00421141	-0.143763	0.0103812	-0.0787989	-0.0400801	-0.0292884
X204071680079_R01C01	-0.0403856	0.158866	0.131334	0.114813	-0.000564589	0.084976	-0.104043	0.0268551	-0.0839677	-0.0631635	0.145407	0.13324	-0.0101106	0.137001	-0.0755748	-0.137831	-0.0128268	-0.00830319	-0.0998904	0.100687	-0.287037	-0.149527	-0.0643561	-0.108752	0.107913	-0.193569	-0.130038	-0.0191618	-0.359383	-0.0581989	-0.420564	-0.153242	0.353809	0.00101034	0.464753	0.0265249	0.0318713	-0.192934	-0.0061301	0.0466527	0.00401378	-0.145898	0.0118301	-0.0867397	-0.0442427	-0.0320698
X204071680079_R02C01	-0.0700138	0.147406	0.141725	0.121735	-0.00541038	0.0938217	-0.113815	0.0288804	-0.0933841	-0.062922	0.150139	0.12592	-0.0169745	0.155198	-0.0784827	-0.146067	-0.011347	0.0147186	-0.108954	0.106387	-0.278404	-0.161058	-0.0724442	-0.111103	0.114811	-0.195579	-0.13136	-0.0259359	-0.357325	-0.039222	-0.42953	-0.16694	0.354625	0.00161001	0.459729	-0.071461	0.0328305	-0.186644	-0.0107243	0.0476553	0.00301929	-0.139891	0.013658	-0.0971395	-0.0438338	-0.0312859
X204071680079_R03C01	-0.0687029	0.137568	0.159594	0.125209	-0.0089907	0.0862922	-0.135622	0.029079	-0.0857902	-0.0594704	0.147277	0.132683	-0.0185898	0.131866	-0.0907909	-0.145029	-0.00369185	0.0126492	-0.105207	0.102645	-0.274112	-0.17369	-0.0801816	-0.115437	0.125327	-0.198762	-0.136501	-0.0136307	-0.362881	-0.0598836	-0.456957	-0.15363	0.351936	0.00113537	0.461115	-0.0577331	0.032669	-0.182784	-0.0117949	0.0706243	0.0045078	-0.142554	0.00765864	-0.101154	-0.0398086	-0.0305048
X204071680079_R04C01	-0.0678151	0.14495	0.138345	0.128137	-0.00410996	0.101067	-0.113933	0.0248669	-0.0876105	-0.0491826	0.154609	0.128055	-0.00957182	0.126515	-0.0701848	-0.126159	-0.0214369	0.0137961	-0.0896476	0.0909933	-0.267176	-0.149567	-0.0537062	-0.105717	0.11999	-0.229531	-0.138422	-0.00807721	-0.337247	-0.0624582	-0.447399	-0.156734	0.352876	0.00123112	0.46454	0.0369823	0.0327319	-0.178498	-0.00858265	0.0336682	0.00560876	-0.143693	0.0112742	-0.102617	-0.0397624	-0.0158874
X204071680079_R05C01	-0.0645902	0.149717	0.140755	0.12315	-0.00496044	0.0914792	-0.117211	0.0223897	-0.0950848	-0.0627163	0.162523	0.136935	-0.00848269	0.136341	-0.0755483	-0.131544	-0.0071225	0.0172698	-0.0958028	0.101242	-0.253394	-0.160807	-0.0670192	-0.114618	0.110501	-0.192059	-0.141509	-0.0172365	-0.342442	-0.0444193	-0.440615	-0.146528	0.353952	0.00111465	0.468995	-0.0118368	0.0325577	-0.164468	-0.0128639	0.0516671	0.00315239	-0.144819	0.0089499	-0.08762	-0.0386948	-0.0194696
X204071680079_R06C01	-0.0649836	0.128213	0.123948	0.147049	-0.0048524	0.0957524	-0.0844557	0.040167	-0.104566	-0.0645789	0.150737	0.139191	-0.000660699	0.118141	-0.0625273	-0.119572	-0.00579727	0.0102426	-0.0878426	0.0966987	-0.256223	-0.145023	-0.0555973	-0.119239	0.11726	-0.205768	-0.130978	-0.0052063	-0.340744	-0.0691375	-0.416795	-0.138021	0.353306	0.00103706	0.470325	-0.076768	0.0277935	-0.137133	-0.0113591	0.0718196	0.00458558	-0.142164	0.0270157	-0.104198	-0.066371	-0.00938928
X204071680079_R07C01	-0.0670363	0.142992	0.142575	0.118799	-0.0130319	0.0859851	-0.124443	0.0220783	-0.0910855	-0.0578015	0.146396	0.125006	-0.0186005	0.134392	-0.0865416	-0.150156	0.00304514	0.0107811	-0.112785	0.10431	-0.27326	-0.1701	-0.0733764	-0.126342	0.121451	-0.198097	-0.132326	-0.0163934	-0.375484	-0.0555357	-0.454019	-0.177611	0.353678	0.000864992	0.457961	-0.00581868	0.0324974	-0.218211	-0.0111737	0.0728661	0.00331095	-0.141536	0.00779038	-0.112958	-0.0314556	-0.0382776
X204071680079_R08C01	-0.0748283	0.14625	0.133284	0.134941	-0.0120902	0.10814	-0.126749	0.0287699	-0.082547	-0.0576292	0.159304	0.122902	-0.00876753	0.144275	-0.0666304	-0.136593	0.0052157	0.0313917	-0.0882217	0.0982015	-0.269076	-0.15505	-0.0576848	-0.118972	0.11183	-0.211087	-0.138053	-0.0195333	-0.344198	-0.0459911	-0.443113	-0.150872	0.353378	0.0011125	0.462772	-0.00902161	0.0320738	-0.180629	-0.0125111	0.0509383	0.00491253	-0.128599	-0.00067543	-0.096808	-0.0353532	-0.023276
X204071680091_R01C01	-0.0695715	0.140532	0.144474	0.124702	-0.00200251	0.0986863	-0.0995204	0.0325013	-0.0914825	-0.0638079	0.153142	0.123461	-0.0190677	0.137663	-0.0749989	-0.163242	0.00471685	-0.000418206	-0.0992369	0.101699	-0.268958	-0.159595	-0.0668767	-0.123887	0.11352	-0.202812	-0.135046	-0.0173531	-0.354205	-0.0424198	-0.433617	-0.166496	0.352636	0.00121292	0.451115	-0.0711542	0.032093	-0.201238	-0.0142535	0.0743181	0.00537942	-0.144376	0.00227804	-0.0882525	-0.0530644	-0.0391098
X204071680091_R02C01	-0.0621989	0.141351	0.119953	0.119662	-0.00868065	0.0855738	-0.120811	0.0173394	-0.0914361	-0.0586511	0.145392	0.12438	-0.0108642	0.128566	-0.0745159	-0.141275	-0.00470585	-0.00302458	-0.0972966	0.095246	-0.261736	-0.157016	-0.0662564	-0.127029	0.122046	-0.198598	-0.126125	-0.0133561	-0.359954	-0.0529213	-0.457402	-0.163484	0.353439	0.00156023	0.456565	-0.0582669	0.031782	-0.207558	-0.00776056	0.0649672	0.0036324	-0.143925	0.00574423	-0.100702	-0.032892	-0.033022
X204071680091_R03C01	-0.0602422	0.137116	0.124683	0.131483	-0.000308651	0.124365	-0.0846251	0.0272712	-0.0954283	-0.0533216	0.178345	0.126048	0.00866732	0.12695	-0.0437712	-0.109679	-0.000343222	0.0180517	-0.062983	0.0889772	-0.268402	-0.123594	-0.0340576	-0.107936	0.109415	-0.202818	-0.134105	-0.0194534	-0.288964	-0.0613807	-0.439984	-0.139229	0.353345	0.000937815	0.468648	-0.0138605	0.0316919	-0.14755	-0.00579043	0.031803	0.00531983	-0.14001	0.0142588	-0.0588644	-0.0466707	-0.00311876
X204071680091_R04C01	-0.0633345	0.15485	0.13734	0.124578	-0.00412953	0.0959453	-0.106957	0.0231298	-0.099997	-0.0543357	0.143423	0.14337	-0.0148288	0.151621	-0.0670766	-0.145719	-0.0173152	-0.00846989	-0.108966	0.104036	-0.288855	-0.144909	-0.0650324	-0.119632	0.124717	-0.1727	-0.13504	-0.0265342	-0.369038	-0.0368336	-0.443698	-0.175781	0.353062	0.00225929	0.466228	-0.0168251	0.0321669	-0.222549	-0.00435272	0.0682575	0.00261043	-0.155448	0.0155837	-0.0686744	-0.0474714	-0.0370392
X204071680091_R07C01	-0.0591461	0.148217	0.169548	0.127644	-0.00114048	0.0887286	-0.113177	0.025301	-0.0822647	-0.0695294	0.157197	0.115813	-0.010086	0.127129	-0.0798567	-0.13541	0.0118226	0.0031159	-0.0904315	0.0943719	-0.262484	-0.155324	-0.0713582	-0.120902	0.121599	-0.201814	-0.141454	-0.0116083	-0.346696	-0.0572391	-0.428257	-0.149708	0.353303	0.000925742	0.467091	-0.0176548	0.032735	-0.192322	-0.0105398	0.059626	0.0028089	-0.121446	0.0201497	-0.100353	-0.0505452	-0.0294233
X204071680091_R08C01	-0.0669924	0.151994	0.141862	0.117996	-0.00598095	0.0904788	-0.112764	0.0206787	-0.0910737	-0.0560986	0.140795	0.121927	-0.0176547	0.123549	-0.0821546	-0.138582	0.0042689	0.00731664	-0.106559	0.0994475	-0.273681	-0.163942	-0.066131	-0.120977	0.121401	-0.194598	-0.137	-0.0249798	-0.370611	-0.0496277	-0.436131	-0.158122	0.352962	0.00115814	0.459264	-0.0518571	0.031333	-0.178001	-0.00576707	0.0447596	0.00478461	-0.14841	0.0115026	-0.113107	-0.0384123	-0.0314503
X204071680141_R01C01	-0.0575881	0.139857	0.135554	0.119701	0.00207981	0.0914699	-0.106426	0.0318537	-0.0825171	-0.0565661	0.132333	0.129468	-0.00802006	0.120258	-0.0662866	-0.130454	-0.011032	0.00465915	-0.0955089	0.0935753	-0.273638	-0.147916	-0.0651098	-0.107816	0.107641	-0.202799	-0.132301	-0.02107	-0.347697	-0.0552677	-0.42346	-0.149698	0.352887	0.00126701	0.452105	-0.0150313	0.0301617	-0.162018	-0.00681167	0.0427203	0.00673083	-0.155953	0.00316056	-0.136602	-0.0424435	-0.024713
X204071680141_R02C01	-0.0483238	0.144554	0.129887	0.127725	-0.00268678	0.0911847	-0.0877815	0.02403	-0.0900569	-0.0582016	0.138179	0.144991	-0.00864379	0.135434	-0.071253	-0.146538	-0.0145209	-0.00170232	-0.102415	0.0972195	-0.280843	-0.151645	-0.0556969	-0.114755	0.110709	-0.193565	-0.119384	-0.0202665	-0.354425	-0.039686	-0.450456	-0.160932	0.353065	0.00144306	0.455326	-0.0477934	0.0298747	-0.205138	-0.00486845	0.043812	0.002425	-0.150477	0.0181981	-0.0908211	-0.05422	-0.0317341
X204071680141_R03C01	-0.0627557	0.148221	0.162634	0.121635	-0.00782793	0.0950288	-0.130166	0.0248818	-0.0924223	-0.0569215	0.143116	0.116091	-0.0150271	0.125312	-0.0775265	-0.146474	0.00282056	-0.00366653	-0.105289	0.102291	-0.266187	-0.159308	-0.0691344	-0.125151	0.12872	-0.20589	-0.133127	-0.0202371	-0.379937	-0.0664889	-0.443727	-0.171515	0.354631	0.00151629	0.466465	0.0392093	0.0329498	-0.220107	-0.00765971	0.0699753	0.00295014	-0.146346	0.0019865	-0.0977152	-0.0377688	-0.0392673
X204071680141_R04C01	-0.0524868	0.151009	0.14617	0.123013	-0.00471013	0.0872903	-0.111479	0.0216528	-0.099176	-0.0547931	0.13061	0.143719	-0.015145	0.140277	-0.0796876	-0.162894	-0.0342261	-0.00818718	-0.111283	0.102181	-0.2756	-0.155677	-0.0685912	-0.120683	0.135076	-0.134244	-0.123646	-0.0138144	-0.378534	-0.0515092	-0.452752	-0.190869	0.35493	0.00235893	0.460433	-0.0597542	0.0314269	-0.227114	-0.00565558	0.0709441	0.00431297	-0.161907	0.00996858	-0.0783187	-0.0385866	-0.0423976
X204071680141_R06C01	-0.0603663	0.149406	0.145819	0.123214	-0.0021699	0.103591	-0.111543	0.0182771	-0.100731	-0.0588658	0.149735	0.138736	-0.0182772	0.152912	-0.0743605	-0.155053	-0.0196246	-0.00260905	-0.115189	0.106575	-0.287789	-0.160206	-0.0694332	-0.119693	0.116214	-0.164574	-0.131942	-0.0163773	-0.375238	-0.0382604	-0.455948	-0.174166	0.353383	0.00219207	0.458231	-0.0629031	0.0326663	-0.212961	-0.0092428	0.0624086	0.00244021	-0.148763	0.0175559	-0.0940224	-0.0402234	-0.0387076
X204071680141_R08C01	-0.0616331	0.147663	0.140742	0.124324	-0.00533385	0.0919191	-0.102058	0.028512	-0.0909446	-0.06103	0.145777	0.135989	-0.0146906	0.148719	-0.0742984	-0.170188	-0.00658386	-0.00397306	-0.114817	0.101865	-0.281786	-0.152875	-0.0691565	-0.116152	0.116709	-0.195804	-0.1367	-0.0134355	-0.376852	-0.0330285	-0.439879	-0.188416	0.354206	0.00214802	0.465761	-0.068392	0.0318847	-0.22114	-0.00775517	0.0847805	0.00332089	-0.14247	0.0171938	-0.0762165	-0.0398665	-0.0447466
X204073570112_R01C01	-0.0667573	0.154977	0.133197	0.128462	-0.00309664	0.0936534	-0.0958309	0.0237628	-0.0944141	-0.0587994	0.159681	0.138243	-0.0173804	0.137059	-0.0753714	-0.134924	-0.000386071	0.010318	-0.102583	0.0937212	-0.278822	-0.157896	-0.0649575	-0.111391	0.108136	-0.215425	-0.129278	-0.015507	-0.365821	-0.0415603	-0.434058	-0.165113	0.350543	0.00116106	0.463903	-0.0571212	0.0306623	-0.201904	-0.00871604	0.0434255	0.00244278	-0.133386	0.00560212	-0.0864285	-0.0449792	-0.0276746
X204073570112_R02C01	-0.0604237	0.141088	0.133074	0.120014	-0.00285021	0.0980803	-0.108863	0.0285878	-0.0916536	-0.0561882	0.159838	0.125828	-0.0122466	0.132834	-0.0737674	-0.129846	-0.0138508	0.0234915	-0.0914504	0.0936103	-0.271457	-0.150347	-0.0393413	-0.113966	0.116968	-0.204191	-0.133078	-0.00942568	-0.346094	-0.0558194	-0.437761	-0.156992	0.352694	0.0014308	0.46299	-0.0248737	0.0316726	-0.182514	-0.007961	0.0697173	0.00664409	-0.143392	0.0169378	-0.0915863	-0.0428934	-0.0198732
X204073570112_R03C01	-0.0650301	0.14438	0.137186	0.121703	-0.00318942	0.086015	-0.106311	0.0294845	-0.0816252	-0.0579829	0.160708	0.112929	-0.00555774	0.107916	-0.0704651	-0.130026	0.0158119	0.020102	-0.0828256	0.0867258	-0.255129	-0.154331	-0.0518568	-0.110946	0.106137	-0.217461	-0.125931	-0.0162394	-0.336793	-0.0668305	-0.421337	-0.121903	0.35221	0.000560912	0.47423	-0.0562905	0.0308072	-0.145933	-0.00885433	0.0314498	0.00394301	-0.118252	0.0150797	-0.0705871	-0.050158	-0.0158638
X204073570112_R04C01	-0.0603384	0.146832	0.146687	0.12078	-0.00358188	0.102872	-0.122594	0.031485	-0.0917207	-0.0560489	0.137131	0.139032	-0.00936413	0.131348	-0.0701498	-0.142298	-0.00989267	-0.00797791	-0.0979835	0.102265	-0.27765	-0.148857	-0.0588248	-0.118291	0.127601	-0.189483	-0.132382	-0.0212104	-0.360065	-0.0582836	-0.418327	-0.174867	0.352568	0.00189319	0.457061	-0.056099	0.0338481	-0.203532	-0.0111158	0.0621892	0.00319961	-0.163156	0.0051268	-0.12009	-0.0452541	-0.0365224
X204073570112_R05C01	-0.0611056	0.13428	0.135091	0.134187	0.0027901	0.0952243	-0.12214	0.0341079	-0.0860321	-0.0534716	0.148089	0.126893	-0.00701957	0.132241	-0.0635604	-0.132377	-0.000784341	0.0115586	-0.0912172	0.0964226	-0.274103	-0.146979	-0.0631258	-0.11318	0.123392	-0.204293	-0.132188	-0.0171324	-0.33642	-0.0564565	-0.425465	-0.156123	0.35195	0.00110723	0.464048	-0.00268766	0.0328226	-0.177034	-0.00778236	0.0389902	0.00371022	-0.141758	0.0212775	-0.10754	-0.0645062	-0.0231126
X204073570112_R06C01	-0.0574772	0.151828	0.13351	0.129966	-0.00473662	0.103635	-0.103034	0.0261214	-0.0913056	-0.056243	0.159884	0.138335	-0.0101585	0.145174	-0.0615366	-0.139827	-0.00541168	0.0018117	-0.0967025	0.096145	-0.285779	-0.141878	-0.0567586	-0.121016	0.112204	-0.174156	-0.132872	-0.0194432	-0.355425	-0.0415126	-0.43018	-0.166718	0.35208	0.00177136	0.458785	-0.0588132	0.0322544	-0.216943	-0.00768781	0.0394284	0.00336434	-0.146549	0.0118607	-0.0891395	-0.03868	-0.0330927
X204073570112_R07C01	-0.0497026	0.151199	0.12918	0.122827	-0.00175471	0.0923448	-0.106757	0.0224699	-0.102184	-0.0576395	0.135012	0.13632	-0.0103277	0.138914	-0.0682644	-0.155718	-0.0315831	-0.0182488	-0.109347	0.101433	-0.276937	-0.14792	-0.0683358	-0.129599	0.131232	-0.1536	-0.125484	-0.0206456	-0.369585	-0.0497254	-0.439335	-0.187727	0.353261	0.00270274	0.464833	0.00264545	0.0301585	-0.220139	-0.00627872	0.0645	0.00203274	-0.147282	0.0120694	-0.0846332	-0.0541727	-0.0403839
X204073570112_R08C01	-0.0647304	0.148276	0.141025	0.137208	0.00577154	0.0937533	-0.116216	0.0336359	-0.09438	-0.0629941	0.141612	0.131136	-0.0175929	0.148672	-0.0738863	-0.173457	0.00505092	-0.00270279	-0.104478	0.0965649	-0.281142	-0.157736	-0.0664101	-0.111636	0.122708	-0.162514	-0.135395	-0.0200243	-0.375984	-0.0373707	-0.409152	-0.184465	0.353532	0.0016746	0.467125	-0.0137748	0.0318331	-0.214967	-0.0128192	0.0701294	0.00331026	-0.133379	0.0119651	-0.0937223	-0.0702447	-0.0465382
X204073580111_R01C01	-0.0634274	0.150185	0.140665	0.128623	-0.00419083	0.0827833	-0.106368	0.0274898	-0.0894819	-0.0578686	0.141638	0.120958	-0.0175739	0.128342	-0.0787976	-0.138029	-0.0042389	0.00726362	-0.102205	0.0949759	-0.274837	-0.164365	-0.06772	-0.124103	0.101803	-0.181177	-0.126301	-0.0134555	-0.367882	-0.0610783	-0.439779	-0.143971	0.35224	0.00133992	0.466349	-0.000360657	0.0328552	-0.162724	-0.0102943	0.0368475	0.00328457	-0.131205	0.00203738	-0.107264	-0.0404929	-0.0254967
X204073580111_R02C01	-0.0666065	0.137276	0.139664	0.126052	-0.00453366	0.107088	-0.123017	0.0284235	-0.0893817	-0.0659405	0.158158	0.129284	-0.0118175	0.152518	-0.064558	-0.1539	0.00255784	0.00688831	-0.095647	0.0920237	-0.276345	-0.15164	-0.0576262	-0.113816	0.108942	-0.198644	-0.132406	-0.0107355	-0.367713	-0.0403614	-0.442427	-0.182445	0.352824	0.00120079	0.460519	0.0363662	0.0324668	-0.21729	-0.0115705	0.0732522	0.00423617	-0.142573	0.0128874	-0.0895899	-0.0396352	-0.0371491
X204073580111_R03C01	-0.0694128	0.156317	0.137709	0.131005	-0.00909818	0.109994	-0.112652	0.0283482	-0.0830909	-0.0614137	0.174365	0.134696	0.00162707	0.124188	-0.0431048	-0.100174	0.0045017	0.0175013	-0.0724271	0.0897765	-0.251885	-0.127768	-0.0368527	-0.0923326	0.0857884	-0.158949	-0.128538	-0.0139873	-0.296213	-0.045219	-0.469596	-0.148354	0.352921	0.00107847	0.457385	-0.0330671	0.0320895	-0.161304	-0.00760658	0.0473179	0.00280669	-0.0990893	0.00917665	-0.0833652	-0.0356665	-0.00407943
X204073580111_R04C01	-0.0674406	0.143542	0.134773	0.13618	0.0028836	0.100353	-0.118117	0.0309785	-0.0891836	-0.0668979	0.150337	0.124196	-0.0106432	0.129738	-0.0798601	-0.146321	0.00675475	0.00969781	-0.0898741	0.0925054	-0.271969	-0.159702	-0.064466	-0.111938	0.115722	-0.171867	-0.133287	-0.0108444	-0.355026	-0.0672197	-0.43683	-0.155819	0.352264	0.00132733	0.454549	-0.0612863	0.0318801	-0.174638	-0.0164398	0.0694975	0.00377337	-0.121328	0.00301843	-0.0795997	-0.0702672	-0.02899
X204073580111_R05C01	-0.0633003	0.139574	0.142479	0.127893	-0.00893656	0.113742	-0.112609	0.0336066	-0.0851648	-0.0676878	0.159732	0.115613	0.0011336	0.128272	-0.0578926	-0.129118	0.0180539	0.0208189	-0.0675399	0.0852318	-0.270257	-0.141004	-0.0422672	-0.11973	0.0931256	-0.227466	-0.140601	-0.00651267	-0.311968	-0.0621513	-0.448776	-0.157912	0.354274	0.000772852	0.469766	-0.0754355	0.0324184	-0.162803	-0.0159189	0.0713333	0.00311199	-0.143587	0.00598273	-0.0638819	-0.0382187	-0.0193367
X204073580111_R06C01	-0.063314	0.144723	0.135534	0.1327	-0.00248049	0.0981586	-0.108297	0.0274451	-0.0949538	-0.0583301	0.155122	0.13351	-0.0114963	0.135054	-0.0659417	-0.157825	0.000146885	0.00889546	-0.101427	0.0997403	-0.271957	-0.147896	-0.0599297	-0.115495	0.114917	-0.190065	-0.126409	-0.0183584	-0.356768	-0.0285929	-0.443701	-0.175371	0.353844	0.00153084	0.465788	-0.0637599	0.0322622	-0.19896	-0.0105132	0.0763196	0.00207679	-0.142729	0.0100464	-0.0897584	-0.0464303	-0.0348093
X204073580111_R07C01	-0.0540261	0.137499	0.142092	0.122661	-0.00245922	0.114197	-0.10565	0.0269376	-0.0898482	-0.0529249	0.163992	0.138227	0.00279428	0.140852	-0.0504944	-0.121969	-0.00351095	0.011644	-0.0829082	0.0960671	-0.25557	-0.130973	-0.0465148	-0.107684	0.107947	-0.198289	-0.136268	-0.0263162	-0.318078	-0.0363861	-0.440542	-0.155228	0.353909	0.00194434	0.464735	-0.0106459	0.0309902	-0.174345	-0.00424662	0.0521709	0.00315158	-0.128911	0.0114177	-0.0560342	-0.0402618	-0.0172061
X204073580111_R08C01	-0.0636669	0.13906	0.140783	0.125885	-0.00147729	0.0852876	-0.107014	0.0310061	-0.0824301	-0.0607122	0.147023	0.122156	-0.0152594	0.13426	-0.0760341	-0.138295	0.00346898	0.00392466	-0.101429	0.0935819	-0.27551	-0.157319	-0.0622504	-0.11631	0.103085	-0.200691	-0.136054	-0.0228233	-0.352541	-0.0412541	-0.431416	-0.16325	0.353575	0.0012237	0.464644	-0.0359128	0.0328505	-0.183901	-0.0087491	0.0778995	0.00239571	-0.123756	0.00360019	-0.112626	-0.0553006	-0.0309465
X204074220153_R01C01	-0.0630663	0.128557	0.151657	0.128564	-0.000443032	0.0862398	-0.104379	0.0289328	-0.0819041	-0.052864	0.139819	0.125671	-0.0107971	0.133087	-0.0653434	-0.124455	-0.00290181	0.0136299	-0.096325	0.103076	-0.262219	-0.149999	-0.0543547	-0.113784	0.116298	-0.186634	-0.130602	-0.0145391	-0.34643	-0.0551591	-0.423578	-0.146611	0.352138	0.00151587	0.462887	0.00138379	0.0323267	-0.159648	-0.00365536	0.0676145	0.00528777	-0.119028	0.0150004	-0.0892017	-0.0603095	-0.0188712
X204074220153_R02C01	-0.0607479	0.141518	0.157233	0.128207	-0.00827756	0.0929381	-0.119487	0.0246646	-0.0895534	-0.0608365	0.146817	0.120307	-0.0149829	0.143388	-0.0803862	-0.143994	0.00926311	0.0066803	-0.0981023	0.100874	-0.269449	-0.159476	-0.0783279	-0.128179	0.123647	-0.154837	-0.132179	-0.0267783	-0.370744	-0.0334928	-0.443655	-0.158395	0.351326	0.00130469	0.464598	-0.0707791	0.0324218	-0.180288	-0.0117285	0.0749247	0.00392777	-0.146601	0.00622176	-0.0754048	-0.0376118	-0.0359066
X204074220153_R03C01	-0.0656842	0.140712	0.138476	0.127805	-0.00981526	0.0990642	-0.117855	0.0230195	-0.0917558	-0.0598124	0.149638	0.123576	-0.0149902	0.144057	-0.076718	-0.158216	-0.00233942	0.0110805	-0.106576	0.104153	-0.27434	-0.15993	-0.0686163	-0.120204	0.116913	-0.18083	-0.132755	-0.0171633	-0.365462	-0.0420203	-0.44644	-0.160719	0.354791	0.00182666	0.466813	-0.0218912	0.0325416	-0.204002	-0.0100416	0.0866346	0.00382872	-0.149851	0.00705584	-0.0842733	-0.0334089	-0.0373508
X204074220153_R04C01	-0.0687265	0.142685	0.127597	0.137159	-0.000600536	0.0968271	-0.0953734	0.0330406	-0.0841144	-0.0554716	0.160469	0.128207	-0.00645434	0.133117	-0.0671543	-0.129133	-0.0163859	0.0170194	-0.0864475	0.0948553	-0.252273	-0.151969	-0.0623265	-0.11432	0.113277	-0.201777	-0.122552	-0.0149656	-0.327417	-0.0454309	-0.444601	-0.126869	0.35217	0.00117136	0.467919	-0.0570209	0.0323657	-0.159991	-0.00916182	0.0660634	0.00339708	-0.1263	0.0172795	-0.0817507	-0.0577798	-0.0129976
X204074220153_R05C01	-0.0559684	0.145862	0.144469	0.123334	-0.00613014	0.0935815	-0.119239	0.0220064	-0.0911537	-0.0621823	0.141448	0.130541	-0.00772817	0.150284	-0.0662458	-0.144048	-0.00931728	0.00778841	-0.0996351	0.0990682	-0.275574	-0.147268	-0.052348	-0.114884	0.1181	-0.166451	-0.128643	-0.0301076	-0.350531	-0.0370862	-0.456435	-0.168088	0.352713	0.00225731	0.46135	-0.00130728	0.0318639	-0.203566	-0.00927539	0.0572241	0.00291482	-0.139328	0.0156926	-0.0962266	-0.038267	-0.0329869
X204074220153_R06C01	-0.0649243	0.136096	0.149969	0.121017	-0.0127788	0.0888282	-0.131581	0.0299224	-0.0903007	-0.0566337	0.145799	0.125873	-0.0178593	0.131292	-0.0827016	-0.149096	-0.0102884	0.00748942	-0.106802	0.0957807	-0.275195	-0.168888	-0.0690728	-0.117304	0.128666	-0.173677	-0.13898	-0.0172862	-0.382562	-0.0596109	-0.431371	-0.178166	0.35221	0.0015403	0.461195	-0.0586759	0.0326275	-0.225366	-0.0122458	0.0639492	0.00317672	-0.142279	0.00279858	-0.0898439	-0.0375632	-0.0401522
X204074220153_R07C01	-0.0498918	0.143867	0.131961	0.126173	-0.00454043	0.104383	-0.113028	0.0312568	-0.0945639	-0.0566805	0.166049	0.140386	-0.00421221	0.134896	-0.0678784	-0.116054	-0.00823153	0.0144602	-0.0776556	0.0885173	-0.268145	-0.145092	-0.0515909	-0.0981694	0.112125	-0.195754	-0.132656	-0.0169684	-0.324017	-0.0643198	-0.442884	-0.143551	0.352551	0.00107353	0.459194	0.0305242	0.0305652	-0.161174	-0.00653185	0.0251598	0.00424663	-0.145491	0.0239561	-0.0521617	-0.0393356	-0.0115706
X204074220153_R08C01	-0.0525561	0.147676	0.132809	0.128709	-0.00278268	0.10549	-0.103115	0.0201241	-0.0906671	-0.0523004	0.157087	0.139419	-0.00449559	0.138985	-0.0621183	-0.131587	-0.022926	-0.00430216	-0.0910413	0.0974539	-0.272346	-0.140585	-0.0555936	-0.109028	0.12592	-0.197041	-0.13142	-0.0133408	-0.343878	-0.0491393	-0.447027	-0.173718	0.354381	0.00182028	0.45912	0.00344989	0.0311945	-0.197535	-0.0069401	0.0499779	0.00444193	-0.15229	0.0131542	-0.116503	-0.0401984	-0.0243177
X204086170008_R01C01	-0.0655852	0.144351	0.14309	0.11748	-0.00816196	0.101285	-0.104982	0.0247749	-0.0832787	-0.0596313	0.155695	0.125001	-0.00516739	0.129622	-0.0556141	-0.161532	0.0184806	-0.00956721	-0.100145	0.0988536	-0.277146	-0.14173	-0.0594846	-0.123659	0.09819	-0.165036	-0.135175	-0.0194007	-0.351701	-0.0413768	-0.431798	-0.17693	0.352934	0.0011401	0.454417	-0.0270247	0.0321709	-0.192838	-0.0124039	0.0665254	0.00364839	-0.166149	0.00602579	-0.121615	-0.0401997	-0.0412093
X204086170008_R02C01	-0.0633205	0.145512	0.129918	0.128205	-0.00330813	0.116068	-0.105824	0.0272395	-0.0969403	-0.0540576	0.162324	0.131166	-0.00164029	0.148787	-0.0586621	-0.132926	-0.00914406	0.0144669	-0.0906872	0.100187	-0.264026	-0.141346	-0.0565449	-0.106668	0.107459	-0.205904	-0.131402	-0.020121	-0.348279	-0.0292242	-0.441572	-0.150187	0.352656	0.00198588	0.466266	-0.0755925	0.0328471	-0.156233	-0.00767337	0.0601152	0.0039437	-0.125655	0.0151555	-0.0631748	-0.0401	-0.019151
X204086170008_R03C01	-0.0556123	0.151204	0.137143	0.123414	-0.00093175	0.0906386	-0.113505	0.0263453	-0.0890376	-0.0590047	0.148949	0.131788	-0.00746226	0.145664	-0.0694191	-0.133245	0.000252142	0.00646506	-0.0976997	0.0977607	-0.262083	-0.149311	-0.0559378	-0.119434	0.111967	-0.211154	-0.129137	-0.0234558	-0.358699	-0.0415438	-0.438845	-0.159831	0.350323	0.00154065	0.463178	-0.060037	0.0311763	-0.184075	-0.00913297	0.0374413	0.00215577	-0.134992	0.00698722	-0.0834876	-0.0469618	-0.0274778
X204086170008_R04C01	-0.0499851	0.152299	0.133446	0.118188	0.00368809	0.096244	-0.0942712	0.0258639	-0.0957088	-0.0643205	0.146404	0.142493	-0.00579052	0.1416	-0.0611281	-0.123786	-0.0197475	-0.00447924	-0.087877	0.0965971	-0.262509	-0.141656	-0.0533986	-0.115777	0.123281	-0.161698	-0.126822	-0.0209097	-0.344334	-0.0536053	-0.445409	-0.165374	0.351302	0.00189172	0.468515	0.00905967	0.0313609	-0.176188	-0.00342134	0.0364155	0.00249701	-0.136939	0.0177539	-0.113013	-0.0474183	-0.019967
X204086170008_R05C01	-0.0623466	0.14686	0.139397	0.130743	-0.00183595	0.113096	-0.0981909	0.0297472	-0.0877214	-0.0539047	0.164494	0.135306	-0.00644057	0.138173	-0.0635215	-0.122816	0.00765197	0.0224481	-0.0923019	0.0905655	-0.271833	-0.146723	-0.0577218	-0.120096	0.111076	-0.174004	-0.134152	-0.0155785	-0.336293	-0.0362311	-0.439505	-0.158536	0.352618	0.00105776	0.464027	-0.00555575	0.0313415	-0.184722	-0.0124597	0.0393198	0.00287817	-0.139404	0.0166354	-0.0870285	-0.0418292	-0.0195615
X204086170008_R06C01	-0.0495455	0.164268	0.132734	0.125621	0.00116404	0.0941218	-0.0877907	0.0279409	-0.106787	-0.0561886	0.16153	0.136852	-0.00160683	0.142777	-0.0614324	-0.131895	-0.00781117	-0.00280454	-0.0865324	0.0988833	-0.270938	-0.139536	-0.0486059	-0.0928815	0.102128	-0.2056	-0.134419	-0.0246457	-0.33311	-0.0463216	-0.446463	-0.162619	0.351887	0.00177699	0.456501	-0.055425	0.0313585	-0.218094	-0.00118446	0.0772714	0.00510586	-0.152462	0.0213715	-0.0870638	-0.0333739	-0.0261494
X204086170008_R07C01	-0.0646177	0.14322	0.152354	0.121669	-0.00767724	0.100663	-0.131443	0.0279448	-0.093817	-0.066743	0.150856	0.114039	-0.0137026	0.147025	-0.0694138	-0.150177	0.0112703	0.00640674	-0.0958229	0.0980858	-0.269745	-0.154779	-0.0542991	-0.117363	0.115566	-0.162044	-0.13114	-0.0190825	-0.36217	-0.0325048	-0.440734	-0.174865	0.353971	0.00115003	0.467506	-0.00889844	0.032347	-0.208752	-0.0105699	0.0952306	0.00365891	-0.155286	0.0021502	-0.12299	-0.0355353	-0.0390956
X204086170008_R08C01	-0.0659678	0.156047	0.139742	0.120799	-0.00382864	0.0979701	-0.0996562	0.0218508	-0.102587	-0.0552159	0.147907	0.124224	-0.00926593	0.151769	-0.0625017	-0.137272	-0.0184139	-0.00251108	-0.0941905	0.102163	-0.276425	-0.144971	-0.0561736	-0.127841	0.128251	-0.175542	-0.136448	-0.0173574	-0.343079	-0.0298826	-0.452836	-0.17195	0.351947	0.00206041	0.46921	0.0473477	0.0319768	-0.195937	-0.00632028	0.0644601	0.00403628	-0.154646	0.00981175	-0.117861	-0.038224	-0.0263521
X204086170032_R01C01	-0.0533469	0.157846	0.140953	0.119835	-0.00234934	0.0936192	-0.0888859	0.0225132	-0.0955271	-0.0520674	0.152491	0.135932	-0.00474403	0.141438	-0.0607826	-0.137382	-0.0207541	0.00404862	-0.092447	0.0987186	-0.268561	-0.13803	-0.049626	-0.125418	0.124522	-0.182453	-0.132111	-0.0198264	-0.341567	-0.0526841	-0.423416	-0.16829	0.352306	0.00153292	0.471744	0.00654576	0.0309668	-0.185047	-0.00464524	0.0413	0.00362018	-0.149058	0.0148385	-0.0906689	-0.0424927	-0.0239295
X204086170032_R02C01	-0.047143	0.15272	0.12301	0.122072	-0.00206002	0.112265	-0.0968566	0.01835	-0.0979191	-0.0558067	0.148181	0.134496	0.00412825	0.148458	-0.0477886	-0.129262	-0.0195383	-0.0107286	-0.0908609	0.102146	-0.271516	-0.123856	-0.0351361	-0.117866	0.117305	-0.192696	-0.124019	-0.0243922	-0.328034	-0.049055	-0.451221	-0.16272	0.352399	0.00167991	0.466938	-0.0537122	0.0286578	-0.195591	-0.00313465	0.0585087	0.00337013	-0.156226	0.0109344	-0.0962031	-0.0396818	-0.0244826
X204086170032_R03C01	-0.0647004	0.14838	0.146596	0.121664	-0.00496635	0.0979565	-0.115955	0.0248847	-0.0881062	-0.0585749	0.164092	0.129123	-0.0100459	0.141645	-0.0677298	-0.135951	0.00162237	0.00974696	-0.0944371	0.0932655	-0.274462	-0.151868	-0.0615424	-0.116831	0.109228	-0.175795	-0.133401	-0.0256982	-0.347347	-0.0437786	-0.448849	-0.154187	0.353229	0.00112555	0.463388	-0.0511504	0.0314321	-0.196668	-0.00894774	0.053908	0.00438965	-0.135617	0.00966948	-0.0984678	-0.0394062	-0.0283857
X204086170032_R04C01	-0.0461071	0.149253	0.139173	0.128184	-0.00470017	0.117215	-0.108807	0.025421	-0.0898176	-0.0556336	0.146339	0.141883	-0.00394787	0.14882	-0.0538381	-0.139091	-0.0189815	0.00107042	-0.0987573	0.101473	-0.285199	-0.131477	-0.0494941	-0.115371	0.1202	-0.196704	-0.133727	-0.0259735	-0.351837	-0.0348868	-0.442555	-0.17758	0.354322	0.00161169	0.462889	-0.0552305	0.0310054	-0.205146	-0.0118976	0.0455154	0.00330884	-0.141358	0.0194295	-0.10558	-0.0372486	-0.0326101
X204086170032_R05C01	-0.0739899	0.131948	0.152668	0.131492	-0.00664393	0.0954884	-0.121046	0.0323936	-0.0736777	-0.0640626	0.163614	0.108817	-0.00559274	0.113495	-0.0689977	-0.121011	0.0088455	0.0223154	-0.0889949	0.082126	-0.267317	-0.151337	-0.0561262	-0.115797	0.0994249	-0.174238	-0.131892	-0.0152925	-0.340289	-0.0656794	-0.439936	-0.129177	0.352021	0.000626734	0.466248	-0.0301168	0.032354	-0.161797	-0.0136444	0.0605286	0.00369994	-0.12579	0.0119796	-0.100477	-0.045986	-0.0175412
X204086170032_R07C01	-0.0663282	0.159984	0.13897	0.124289	-0.00715328	0.096204	-0.115044	0.034041	-0.0899616	-0.0581325	0.140922	0.123096	-0.0148877	0.144283	-0.0732644	-0.1538	0.0151789	0.00385025	-0.110594	0.101335	-0.290667	-0.159956	-0.0765272	-0.118624	0.113685	-0.171922	-0.13275	-0.0185485	-0.384825	-0.0535464	-0.447562	-0.179898	0.353864	0.00109407	0.465547	-0.0713163	0.0330783	-0.219487	-0.016437	0.0676217	0.00496041	-0.141564	0.00400174	-0.0802122	-0.0456118	-0.0428273
X204086170032_R08C01	-0.0487244	0.153422	0.139651	0.114413	-0.00281806	0.094592	-0.100339	0.0179694	-0.0939577	-0.0521774	0.142799	0.123826	-0.0101383	0.138513	-0.0750423	-0.13785	-0.0223322	-0.00115681	-0.100044	0.0939204	-0.282594	-0.151805	-0.057715	-0.10625	0.118759	-0.190937	-0.123105	-0.0174129	-0.35997	-0.0583537	-0.459009	-0.161252	0.353356	0.00108722	0.464843	-0.00417077	0.031578	-0.20439	-0.00473183	0.0541854	0.00627751	-0.136177	0.0175915	-0.0731408	-0.0412153	-0.0289126
X204086170046_R01C01	-0.0705939	0.144448	0.139336	0.128612	-0.00133921	0.088504	-0.0955493	0.0268086	-0.0883887	-0.0677444	0.157592	0.12528	-0.0127995	0.120778	-0.0864396	-0.113878	0.00706308	0.0275124	-0.0965685	0.0892081	-0.273878	-0.169059	-0.0534212	-0.0931092	0.110013	-0.134304	-0.135039	0.0011266	-0.349594	-0.0605648	-0.446589	-0.137039	0.351967	0.000899238	0.468611	0.0106196	0.0326825	-0.153862	-0.0100224	0.0369752	0.00454242	-0.135271	0.0183793	-0.0908262	-0.0430804	-0.00950126
X204086170046_R02C01	-0.0686809	0.152966	0.146641	0.121915	-0.00920192	0.0971829	-0.129182	0.031374	-0.0913421	-0.0572412	0.156154	0.13414	-0.0138019	0.132682	-0.0771128	-0.158407	0.0053989	0.0073146	-0.0997351	0.10038	-0.272363	-0.160656	-0.0701682	-0.110011	0.127317	-0.183375	-0.135654	-0.00805698	-0.371972	-0.0553258	-0.447294	-0.17302	0.352474	0.00104769	0.456535	-0.061819	0.0334944	-0.190049	-0.0119888	0.0605436	0.00355204	-0.136442	0.0148115	-0.115006	-0.0393977	-0.0348749
X204086170046_R03C01	-0.0590928	0.14116	0.144041	0.12269	-0.00543233	0.108257	-0.107517	0.0184709	-0.0927993	-0.0560552	0.14209	0.147391	-0.00729732	0.147232	-0.0545016	-0.142486	-0.0188529	-0.00389304	-0.100908	0.101134	-0.270175	-0.133762	-0.0482894	-0.116517	0.115823	-0.157511	-0.12952	-0.0213965	-0.352089	-0.0315426	-0.43731	-0.180339	0.353552	0.00181004	0.465768	-0.0519847	0.032012	-0.207277	-0.00756388	0.0794317	0.00285262	-0.158807	0.0232484	-0.0784648	-0.0378818	-0.0338337
X204086170046_R04C01	-0.0468278	0.14537	0.13007	0.125035	-0.00264887	0.0974233	-0.0874906	0.0257617	-0.0938338	-0.0626119	0.128648	0.141585	0.00147777	0.145138	-0.0544185	-0.144331	-0.0263244	9.54558e-05	-0.100605	0.0955781	-0.232816	-0.133893	-0.0519166	-0.117111	0.126328	-0.173079	-0.14032	-0.0417939	-0.33619	-0.0325179	-0.453081	-0.170072	0.350702	0.00132549	0.466374	-0.0170904	0.0281809	-0.195314	-0.00199801	0.0713725	0.00741756	-0.134875	0.00533284	-0.0802513	-0.043921	-0.0295384
X204086170046_R05C01	-0.0579355	0.150879	0.133916	0.126013	0.00129764	0.120533	-0.103388	0.0239661	-0.0855784	-0.0664601	0.151557	0.138532	-0.00574666	0.128079	-0.0545354	-0.133243	-0.00786933	0.00336391	-0.0956897	0.101042	-0.27392	-0.135854	-0.0434314	-0.1177	0.0978792	-0.198693	-0.129474	-0.0153427	-0.346966	-0.0489356	-0.449932	-0.149151	0.354711	0.00157225	0.471489	-0.060485	0.032493	-0.177698	-0.00884845	0.0737279	0.00257871	-0.141257	0.00492864	-0.0840317	-0.0388118	-0.0249602
X204086170046_R06C01	-0.0505081	0.143371	0.13735	0.13269	-0.00268595	0.107916	-0.102394	0.0286825	-0.0874359	-0.0545325	0.165479	0.145774	0.000572601	0.143008	-0.0631965	-0.124616	-0.0205111	0.0037172	-0.0878447	0.0909357	-0.283919	-0.141589	-0.0563667	-0.112161	0.118873	-0.192682	-0.127307	-0.00941134	-0.341891	-0.0634616	-0.45228	-0.167127	0.354235	0.00108505	0.46905	-0.0149513	0.0304823	-0.187008	-0.00649302	0.064316	0.00386671	-0.14952	0.0217814	-0.0803592	-0.0448219	-0.0188248
X204086170046_R07C01	-0.0682442	0.147664	0.137174	0.125794	-0.000408486	0.098872	-0.11067	0.032511	-0.0830551	-0.0632874	0.143333	0.126293	-0.00834365	0.141665	-0.0628487	-0.136911	0.00273916	0.00171323	-0.100104	0.0998928	-0.263987	-0.146212	-0.0626429	-0.127999	0.112875	-0.198955	-0.133693	-0.0267481	-0.351485	-0.0334317	-0.443152	-0.162177	0.35486	0.0017218	0.464612	-0.0227638	0.0326486	-0.179382	-0.0116029	0.0891538	0.00366393	-0.125958	0.00477035	-0.093751	-0.0574614	-0.0297117
X204086170046_R08C01	-0.0486776	0.150542	0.129071	0.118776	-0.00434811	0.0996902	-0.106388	0.0229503	-0.090848	-0.0621778	0.147732	0.132349	0.00193932	0.140063	-0.0534983	-0.147571	-0.00606632	0.00858307	-0.0870246	0.102075	-0.269634	-0.128201	-0.0485923	-0.122407	0.110487	-0.16784	-0.125123	-0.0288375	-0.328418	-0.0392026	-0.453932	-0.15715	0.353519	0.00204646	0.472687	-0.0206803	0.0308733	-0.193023	-0.0068049	0.0612965	0.00309216	-0.169574	0.0144957	-0.0934196	-0.0448229	-0.0298049
X204086170062_R01C01	-0.0617262	0.149263	0.143168	0.12314	-0.00429889	0.0949091	-0.113116	0.0302057	-0.0913483	-0.0607949	0.135579	0.123178	-0.012052	0.128446	-0.0732718	-0.12991	0.00398035	0.00743196	-0.100511	0.0924998	-0.26507	-0.156319	-0.065065	-0.110733	0.113258	-0.206816	-0.125641	-0.016326	-0.350833	-0.0635037	-0.440267	-0.152053	0.351767	0.00117719	0.463044	-0.0188617	0.0310767	-0.17679	-0.012594	0.0545994	0.00442492	-0.140652	0.0106756	-0.0984698	-0.0476199	-0.0254812
X204086170062_R02C01	-0.0522357	0.146204	0.1294	0.117798	0.000266705	0.0876846	-0.104491	0.0239161	-0.0953346	-0.0592918	0.137028	0.135711	-0.0107111	0.147221	-0.069273	-0.146602	-0.0138945	0.00155342	-0.100422	0.103823	-0.29324	-0.150303	-0.0668399	-0.114463	0.113152	-0.187385	-0.130988	-0.0319815	-0.35892	-0.0324416	-0.443374	-0.16201	0.351565	0.00226089	0.45984	-0.0634529	0.0312694	-0.192436	-0.00700487	0.0491117	0.0027056	-0.136582	0.00747415	-0.0844025	-0.0388253	-0.0346941
X204086170062_R03C01	-0.0715001	0.138226	0.151215	0.125747	-0.012423	0.0905812	-0.129259	0.0375075	-0.0768247	-0.06622	0.139572	0.104279	-0.0176076	0.124172	-0.0814359	-0.158381	0.0156851	0.011796	-0.104734	0.093157	-0.27336	-0.165448	-0.0690803	-0.115572	0.116494	-0.225772	-0.130081	-0.0145478	-0.377686	-0.067842	-0.438284	-0.174919	0.352669	0.000923535	0.467229	-0.0138297	0.0327895	-0.207872	-0.0182438	0.0611722	0.00320302	-0.140742	-0.00468033	-0.0908066	-0.0489606	-0.0409857
X204086170062_R04C01	-0.0692227	0.139782	0.14005	0.120415	-0.0016135	0.0941808	-0.110189	0.0352335	-0.092868	-0.0631519	0.146053	0.121082	-0.0155775	0.135418	-0.0799139	-0.136577	-0.000623244	0.0150551	-0.0995848	0.0961953	-0.273309	-0.16323	-0.0563796	-0.114057	0.114185	-0.187247	-0.1323	-0.0227248	-0.355783	-0.0573147	-0.432391	-0.159361	0.352961	0.000837466	0.457319	-0.0243364	0.0332539	-0.188739	-0.0116991	0.0690579	0.00458241	-0.141208	0.00706592	-0.0911765	-0.041891	-0.0283055
X204086170062_R05C01	-0.0603552	0.151994	0.144575	0.119547	-0.00238904	0.0916626	-0.114412	0.0217983	-0.0912202	-0.0610825	0.129593	0.133625	-0.0099837	0.150774	-0.067643	-0.152239	-0.0122872	0.00107854	-0.10408	0.105938	-0.28076	-0.145268	-0.0622761	-0.117282	0.120114	-0.161164	-0.122732	-0.0234544	-0.361144	-0.0350903	-0.442032	-0.169531	0.352207	0.00183315	0.46796	-0.0481538	0.0315903	-0.212269	-0.00772432	0.0641436	0.00263485	-0.153732	0.0113185	-0.0990452	-0.0385849	-0.038446
X204086170062_R06C01	-0.0597095	0.144498	0.148336	0.117966	-0.00461881	0.081231	-0.114706	0.019592	-0.100412	-0.0512569	0.14822	0.124032	-0.0149886	0.13309	-0.0769149	-0.162591	-0.0194729	0.00224328	-0.101438	0.0998888	-0.266752	-0.159809	-0.0655655	-0.121896	0.127811	-0.175028	-0.128465	-0.0235845	-0.355958	-0.0615285	-0.436605	-0.158711	0.353867	0.00172961	0.457418	-0.0526073	0.0336703	-0.186092	-0.00522702	0.0665489	0.00270068	-0.159323	0.0173942	-0.0860924	-0.0467229	-0.0351747
X204086170062_R07C01	-0.050157	0.151095	0.138942	0.135101	-0.00227295	0.0788413	-0.115076	0.0218607	-0.0932061	-0.056383	0.135379	0.132298	-0.0201655	0.147215	-0.0800324	-0.166784	-0.0197747	-0.00581268	-0.116865	0.0955392	-0.293387	-0.163231	-0.0729393	-0.126948	0.126338	-0.187396	-0.116533	-0.0265997	-0.38096	-0.044134	-0.44586	-0.171948	0.353828	0.00157191	0.466091	0.0224991	0.0312043	-0.211838	-0.00606871	0.0475309	0.00266597	-0.154412	0.00875881	-0.101235	-0.0468253	-0.0435782
X204086170062_R08C01	-0.0599097	0.145553	0.143545	0.130215	-0.00490367	0.10007	-0.110069	0.0304653	-0.0893787	-0.0628654	0.152733	0.130928	-0.010422	0.136949	-0.0704258	-0.153497	0.00798032	0.00871994	-0.104793	0.0953435	-0.271654	-0.155803	-0.0645062	-0.117588	0.107491	-0.207667	-0.128617	-0.00955224	-0.36637	-0.0445012	-0.435922	-0.177922	0.351452	0.00130418	0.465149	-0.0784006	0.0322564	-0.205005	-0.0106221	0.0832143	0.00332719	-0.154691	0.0123876	-0.104684	-0.0483951	-0.0371651
X204088010050_R01C01	-0.0745118	0.139052	0.123964	0.145445	0.00462474	0.0993715	-0.107348	0.0524907	-0.0775414	-0.0628436	0.164118	0.121053	-0.0157979	0.118803	-0.0693931	-0.139354	0.0216586	0.0206131	-0.0949265	0.07722	-0.273786	-0.157467	-0.0613663	-0.107696	0.104943	-0.212659	-0.139838	-0.00490472	-0.359881	-0.0505421	-0.404921	-0.170557	0.351652	0.000872426	0.455354	-0.000633436	0.0332007	-0.198941	-0.0161989	0.0648919	0.00389308	-0.123803	0.00748155	-0.0689512	-0.0692784	-0.028784
X204088010050_R02C01	-0.05535	0.139921	0.13232	0.140898	0.00918475	0.0986598	-0.0989677	0.0377849	-0.0858236	-0.054063	0.147702	0.146903	-0.0102174	0.138894	-0.0707557	-0.135194	-0.00701351	0.010728	-0.10277	0.0990645	-0.266185	-0.151094	-0.0654051	-0.103541	0.119514	-0.210123	-0.136543	-0.0201936	-0.355834	-0.0353525	-0.411437	-0.153639	0.351934	0.00179762	0.461357	0.0107675	0.0313991	-0.164839	-0.00681032	0.0418398	0.00554802	-0.126183	0.0157451	-0.0897615	-0.066793	-0.0224654
X204088010050_R03C01	-0.0699392	0.135749	0.156161	0.128679	-0.00942739	0.100394	-0.130616	0.0306437	-0.0869467	-0.0620472	0.145838	0.118596	-0.0176255	0.141721	-0.0793749	-0.160242	4.59517e-06	0.00421761	-0.104588	0.0990033	-0.277991	-0.167664	-0.0726192	-0.116173	0.119396	-0.201321	-0.128348	-0.0190427	-0.380305	-0.0412111	-0.44474	-0.166206	0.352078	0.00164108	0.456738	-0.0197593	0.0325678	-0.217644	-0.0174356	0.0816642	0.00325349	-0.139791	0.00255996	-0.0728597	-0.0430951	-0.0429301
X204088010050_R05C01	-0.0581705	0.138857	0.136405	0.12719	-0.00294683	0.112329	-0.108943	0.0243549	-0.0882641	-0.0593204	0.15402	0.127898	-0.00206943	0.13571	-0.0552996	-0.129889	-0.00322698	0.0041639	-0.0855182	0.0982109	-0.266687	-0.137167	-0.0485128	-0.112871	0.105513	-0.157766	-0.131101	-0.0181392	-0.319658	-0.0320594	-0.439733	-0.153813	0.351694	0.00148258	0.460644	-0.010461	0.030869	-0.184077	-0.00816384	0.0644264	0.00527984	-0.127588	0.0112075	-0.098679	-0.0380785	-0.0235706
X204088010050_R07C01	-0.0690018	0.134881	0.151327	0.129908	-0.00607524	0.0872554	-0.118886	0.0232649	-0.0880277	-0.0529498	0.153536	0.124246	-0.0223104	0.139475	-0.0922872	-0.165306	-0.0122948	0.00107927	-0.110724	0.0949786	-0.274083	-0.176193	-0.0861176	-0.117096	0.13031	-0.187618	-0.126299	-0.0125458	-0.387251	-0.0591128	-0.43601	-0.176015	0.352512	0.00156366	0.457718	-0.00525344	0.0323539	-0.216425	-0.0121788	0.074317	0.00385439	-0.141188	0.00598757	-0.0934613	-0.0424823	-0.0418318
X204088010050_R08C01	-0.0556641	0.145649	0.142713	0.129757	0.00261265	0.095531	-0.0987397	0.0223821	-0.0892255	-0.0556105	0.133512	0.138722	-0.0146921	0.142221	-0.0767069	-0.144782	-0.0123974	-0.000478719	-0.0998916	0.102453	-0.25438	-0.157049	-0.0575732	-0.110288	0.114897	-0.195805	-0.12834	-0.0214309	-0.366295	-0.0376905	-0.440033	-0.161481	0.352397	0.00234909	0.464212	-0.00799774	0.0313022	-0.183517	-0.00868865	0.0559324	0.00403055	-0.141853	0.0102018	-0.110232	-0.0433897	-0.0303761
X204088010124_R01C01	-0.0541084	0.143247	0.139365	0.129222	-0.00580864	0.097072	-0.113314	0.0213666	-0.0961627	-0.0599307	0.140955	0.122824	-0.0162966	0.155557	-0.0795682	-0.162645	-0.00114751	0.00212223	-0.107455	0.102692	-0.270125	-0.164404	-0.0764395	-0.122882	0.122502	-0.191231	-0.129748	-0.021536	-0.376267	-0.0309744	-0.442754	-0.167307	0.353659	0.00187333	0.46471	-0.0163949	0.0315718	-0.189935	-0.0136125	0.0660919	0.0029807	-0.145576	0.0107859	-0.0496512	-0.0440138	-0.040567
X204088010124_R02C01	-0.0612142	0.146413	0.134384	0.132655	-0.00429982	0.0973896	-0.103732	0.0261178	-0.0941251	-0.0645222	0.146207	0.132994	-0.00484112	0.132053	-0.0676223	-0.133345	-0.00429205	0.0123421	-0.0948675	0.091372	-0.258875	-0.146342	-0.0540891	-0.11692	0.125516	-0.176042	-0.130149	-0.0208547	-0.345274	-0.055357	-0.429766	-0.158623	0.352026	0.00153717	0.456616	-0.00518088	0.0305589	-0.17776	-0.00770678	0.0588291	0.00591434	-0.134784	0.00894125	-0.0629125	-0.0477061	-0.0236224
X204088010124_R03C01	-0.0494274	0.152873	0.139205	0.124881	-0.00413095	0.0856389	-0.103174	0.0193698	-0.0990748	-0.0555339	0.140626	0.143032	-0.0139734	0.163948	-0.0757444	-0.158568	-0.0319733	-0.00189567	-0.107665	0.108059	-0.268478	-0.159533	-0.0705542	-0.11452	0.121152	-0.179905	-0.131647	-0.0253675	-0.374977	-0.0273217	-0.443091	-0.16654	0.352734	0.00199012	0.466874	-0.00789258	0.0302726	-0.193647	-0.00616446	0.0577227	0.00304176	-0.150707	0.0163042	-0.0843227	-0.0353445	-0.0355435
X204088010124_R04C01	-0.0698768	0.134417	0.144596	0.122612	-0.0092102	0.102929	-0.12945	0.0316079	-0.0800399	-0.0619058	0.148564	0.115157	-0.00667963	0.123503	-0.0637109	-0.146308	0.0158693	0.00801209	-0.0925655	0.0893721	-0.270632	-0.147956	-0.0521775	-0.109605	0.120453	-0.185633	-0.138545	-0.014674	-0.342235	-0.0592455	-0.427539	-0.165688	0.353904	0.000834738	0.453929	-0.0112735	0.0326682	-0.19568	-0.0193762	0.0621022	0.00568983	-0.122363	0.0019412	-0.0996109	-0.0358	-0.0337712
X204088010124_R05C01	-0.061102	0.143878	0.153293	0.12806	-0.0043644	0.0924839	-0.113789	0.0286932	-0.0864007	-0.0573468	0.143167	0.122552	-0.0134678	0.137155	-0.0756638	-0.140065	-0.014386	-0.000124744	-0.108274	0.0963942	-0.274135	-0.155838	-0.0655001	-0.111368	0.125854	-0.192873	-0.132242	-0.0159881	-0.373314	-0.056202	-0.424835	-0.160803	0.352359	0.00132644	0.45516	-0.0044272	0.0331135	-0.203819	-0.00906096	0.0637523	0.00365827	-0.131904	0.00564018	-0.0754491	-0.0438848	-0.0332625
X204088010124_R06C01	-0.0485793	0.149315	0.131504	0.129931	-0.00482941	0.111798	-0.110389	0.0334585	-0.0918742	-0.0557901	0.167572	0.131354	-0.000356258	0.139187	-0.0601028	-0.111218	-0.0198407	0.00765102	-0.0777001	0.0918611	-0.268135	-0.141307	-0.0466685	-0.105567	0.114056	-0.185038	-0.13171	-0.0141591	-0.328464	-0.0551409	-0.43499	-0.150636	0.354364	0.00106922	0.467919	0.00225833	0.0302846	-0.164759	-0.00779692	0.0424272	0.00450642	-0.13614	0.0343381	-0.1	-0.0414936	-0.0116886
X204088010124_R07C01	-0.0438681	0.153322	0.163647	0.141331	0.00625237	0.123067	-0.0634813	0.0259004	-0.0929235	-0.0604196	0.183201	0.133281	0.00904833	0.164368	-0.0463534	-0.113585	-0.0429535	0.00625345	-0.0620826	0.0961918	-0.265479	-0.116298	-0.0355449	-0.083083	0.127946	-0.138102	-0.13517	-0.0121977	-0.272312	-0.031897	-0.462309	-0.140933	0.353852	0.00202834	0.456408	0.065034	0.0292336	-0.1439	0.0109808	0.0617735	0.00988054	-0.119715	0.0443099	-0.0733012	-0.0408915	0.00228455
X204088010124_R08C01	-0.0621936	0.138911	0.153209	0.132536	-0.00106634	0.0846964	-0.134334	0.0285886	-0.0947104	-0.0646619	0.15353	0.11784	-0.0174103	0.134152	-0.0885647	-0.133444	-0.00265719	0.00360974	-0.105839	0.0936057	-0.270138	-0.175522	-0.0726333	-0.116032	0.120273	-0.206503	-0.128768	-0.0230704	-0.378157	-0.0591396	-0.426545	-0.144609	0.353302	0.00175005	0.464069	0.0326077	0.033412	-0.191941	-0.0156288	0.061808	0.00336382	-0.145628	0.000567531	-0.0767771	-0.0446378	-0.0311044
X204088010150_R01C01	-0.0544918	0.145666	0.136715	0.127653	-0.00533437	0.100523	-0.109285	0.0279466	-0.096173	-0.0568426	0.142756	0.131433	-0.0125519	0.145205	-0.0691767	-0.162108	-0.0067809	-0.00593292	-0.103005	0.103405	-0.275688	-0.151935	-0.0565271	-0.118941	0.110176	-0.196045	-0.124584	-0.026058	-0.368936	-0.0402493	-0.434639	-0.16808	0.351629	0.00148255	0.457724	0.025378	0.0318799	-0.213239	-0.0136031	0.0770275	0.00319587	-0.132197	0.00291171	-0.0814769	-0.0488811	-0.0415471
X204088010150_R02C01	-0.066423	0.139184	0.14803	0.149955	0.0182919	0.0943475	-0.090896	0.048714	-0.0873096	-0.052096	0.161313	0.139449	-0.0115339	0.109091	-0.0696963	-0.136755	0.000834874	0.011789	-0.0961583	0.0909502	-0.257989	-0.155791	-0.064934	-0.107078	0.141924	-0.192557	-0.135592	-0.00912899	-0.331281	-0.0523885	-0.392442	-0.152778	0.353475	0.00227319	0.461602	-0.0164029	0.0292435	-0.15137	-0.0071692	0.0341012	0.00454522	-0.117943	0.00298701	-0.10231	-0.0983148	-0.0155805
X204088010150_R03C01	-0.0466639	0.145115	0.130339	0.129517	-0.000538921	0.091599	-0.0863079	0.0329782	-0.0814422	-0.0536252	0.139339	0.135287	0.00171997	0.133994	-0.0706034	-0.1221	-0.00924024	0.0237064	-0.078314	0.0874094	-0.265231	-0.144907	-0.0556226	-0.0957035	0.103518	-0.177493	-0.133535	-0.0206256	-0.33132	-0.0556102	-0.427954	-0.135393	0.352632	0.00117505	0.454945	0.00864915	0.0308243	-0.1569	-0.0062429	0.0093946	0.0027948	-0.127475	0.0214079	-0.0782123	-0.0517054	-0.0134969
X204088010150_R04C01	-0.059994	0.137821	0.137858	0.130778	-0.00432459	0.119003	-0.111387	0.0283402	-0.0947786	-0.0580422	0.14681	0.138527	0.00138091	0.138941	-0.0484747	-0.134369	-0.0123003	0.00503675	-0.0805801	0.0990795	-0.251417	-0.128467	-0.0416981	-0.109023	0.123179	-0.170659	-0.134118	-0.0173175	-0.335912	-0.030334	-0.433898	-0.156942	0.353326	0.00192694	0.459176	0.0299597	0.0327352	-0.167829	-0.00594278	0.056395	0.00235249	-0.133975	0.00956046	-0.063327	-0.0388876	-0.0207674
X204088010150_R05C01	-0.0692527	0.132595	0.137959	0.127879	-0.0028364	0.12384	-0.120312	0.0327914	-0.089244	-0.0622014	0.149625	0.127257	-0.00127386	0.149354	-0.0543894	-0.150212	0.00875361	0.0145319	-0.0909174	0.0997913	-0.262788	-0.141939	-0.0515921	-0.108729	0.117475	-0.151658	-0.13182	-0.0150183	-0.347896	-0.0440084	-0.445188	-0.168125	0.352059	0.00123397	0.461604	0.0404609	0.0337322	-0.205793	-0.0183145	0.0765952	0.0038499	-0.15579	0.013124	-0.0925994	-0.0460567	-0.0321723
X204088010150_R06C01	-0.0503865	0.144596	0.136591	0.127665	-0.00189203	0.104656	-0.0995652	0.0237679	-0.103361	-0.0529394	0.154422	0.144377	-0.00487717	0.139793	-0.069562	-0.130068	-0.0245189	0.00283615	-0.0916638	0.0894507	-0.251873	-0.143572	-0.0601514	-0.108776	0.114743	-0.173332	-0.122537	-0.0142663	-0.343812	-0.0419692	-0.430213	-0.164392	0.352952	0.00207532	0.461549	-0.0285327	0.0308352	-0.180294	-0.00270332	0.0434999	0.00223957	-0.149519	0.0223286	-0.0921509	-0.0380348	-0.0209797
X204088010150_R07C01	-0.0529531	0.138836	0.128181	0.141551	0.00159797	0.102787	-0.0987305	0.0379551	-0.0862736	-0.0538485	0.158185	0.141851	-0.0100968	0.137767	-0.0759998	-0.127862	-0.00670246	0.0212478	-0.0902331	0.0873281	-0.27203	-0.156211	-0.0601697	-0.0981075	0.129129	-0.16556	-0.128854	-0.011842	-0.347578	-0.0606263	-0.439412	-0.147848	0.352459	0.00111111	0.466082	-0.0464593	0.0311236	-0.168888	-0.00629977	0.00299769	0.00338961	-0.150486	0.0232619	-0.0947632	-0.0518976	-0.0157179
X204088010150_R08C01	-0.0696273	0.137675	0.157826	0.1219	-0.00972482	0.0907277	-0.13482	0.0250878	-0.0972671	-0.0600332	0.161211	0.135875	-0.0181784	0.137086	-0.0753777	-0.164173	-0.00107257	-0.00247996	-0.111547	0.098066	-0.277869	-0.160172	-0.07063	-0.115448	0.122196	-0.206535	-0.134429	-0.0107237	-0.380289	-0.0357206	-0.434256	-0.183203	0.352901	0.0020735	0.460377	-0.00119454	0.0327438	-0.225492	-0.0136337	0.0856	0.00319199	-0.157971	0.00701216	-0.0867412	-0.0402523	-0.0438244
X204088010153_R01C01	-0.0593152	0.140283	0.127076	0.12487	-0.00342797	0.078648	-0.115092	0.0200234	-0.0930635	-0.0632767	0.136323	0.133637	-0.0173182	0.139624	-0.0860777	-0.157699	-0.0125847	-0.000168255	-0.108065	0.101917	-0.284495	-0.170472	-0.080126	-0.119134	0.121334	-0.160519	-0.130156	-0.0204401	-0.377971	-0.034425	-0.435622	-0.162733	0.351077	0.00211134	0.463584	0.00877495	0.0319286	-0.190521	-0.0107115	0.0710983	0.00425953	-0.143206	0.0124617	-0.0655167	-0.0382234	-0.0387666
X204088010153_R02C01	-0.0612566	0.130274	0.13267	0.136762	-0.00266436	0.111043	-0.100654	0.0312057	-0.0956696	-0.0619075	0.169462	0.136473	0.0055135	0.137039	-0.0599207	-0.132993	-0.00518311	0.0153262	-0.082141	0.0879072	-0.26901	-0.136021	-0.0376958	-0.103583	0.101971	-0.202508	-0.13947	-0.0189077	-0.330328	-0.0357292	-0.43147	-0.151754	0.354747	0.000987404	0.463944	0.0138335	0.0327057	-0.1973	-0.0114347	0.054357	0.00423358	-0.140195	0.0206464	-0.103931	-0.0552009	-0.0201883
X204088010153_R03C01	-0.0573692	0.143504	0.132768	0.127839	-0.00350033	0.108386	-0.105187	0.02942	-0.0952049	-0.0548313	0.174059	0.134009	-0.00414614	0.130867	-0.060991	-0.120518	0.00561535	0.0116975	-0.0869184	0.0867672	-0.260001	-0.139584	-0.0520672	-0.0952115	0.112335	-0.19456	-0.131299	-0.0233509	-0.336648	-0.0422315	-0.432391	-0.1374	0.352133	0.00120524	0.455401	0.0158241	0.0306618	-0.174107	-0.0109751	0.0330187	0.00323383	-0.137953	0.0170105	-0.100148	-0.0481633	-0.0165148
X204088010153_R04C01	-0.0594452	0.144284	0.138155	0.13012	-0.00445409	0.0999968	-0.124348	0.0251742	-0.0953231	-0.0588221	0.150571	0.126061	-0.0137218	0.1324	-0.0716678	-0.130327	-0.0142779	-0.000158889	-0.0987747	0.0897531	-0.278501	-0.157534	-0.0581412	-0.1062	0.128894	-0.189353	-0.121146	-0.0157778	-0.371945	-0.0680828	-0.414237	-0.177644	0.353011	0.00182402	0.459518	-0.0469359	0.0324139	-0.216515	-0.00805223	0.050944	0.00480214	-0.136702	0.0169017	-0.0783072	-0.0428485	-0.0322013
X204088010153_R05C01	-0.0415153	0.153009	0.138581	0.123896	0.000225336	0.107392	-0.0898256	0.0228042	-0.0836222	-0.0562033	0.147035	0.141451	-0.000806114	0.136973	-0.0652247	-0.134458	-0.0190825	-0.00665078	-0.0944734	0.0987821	-0.269107	-0.141973	-0.0570602	-0.108186	0.106676	-0.195903	-0.125939	-0.0279757	-0.334021	-0.0388333	-0.442286	-0.151307	0.353198	0.00196407	0.467044	0.00949667	0.0295098	-0.183501	-0.00177123	0.0593989	0.00543229	-0.127686	0.0190964	-0.116561	-0.0448005	-0.0255079
X204088010153_R06C01	-0.0649753	0.141726	0.132594	0.138776	-0.00253341	0.103775	-0.120895	0.0292265	-0.0908413	-0.0631028	0.159075	0.129187	-0.0166126	0.146276	-0.0758191	-0.140074	0.00306436	0.00885354	-0.108006	0.0932124	-0.272265	-0.16368	-0.0727363	-0.115138	0.125925	-0.202205	-0.137379	-0.0210759	-0.366342	-0.0419238	-0.429546	-0.177649	0.352989	0.00200864	0.463994	-0.0681809	0.0324082	-0.202956	-0.0148138	0.0550651	0.0030146	-0.115746	0.00961526	-0.0848802	-0.0573803	-0.0335363
X204088010153_R07C01	-0.0596587	0.134453	0.138466	0.13209	-0.00138596	0.108568	-0.109024	0.0266964	-0.0898433	-0.0584904	0.169582	0.141156	-0.00629874	0.149844	-0.0664232	-0.141006	-0.0101274	0.00601274	-0.0923469	0.0977601	-0.256871	-0.149313	-0.0682311	-0.105488	0.116869	-0.196368	-0.131953	-0.0236708	-0.354346	-0.0419818	-0.438129	-0.153392	0.351913	0.00196677	0.456827	-0.0550071	0.0319889	-0.200265	-0.00399892	0.0502275	0.00257003	-0.157908	0.0190185	-0.0895694	-0.0426717	-0.0279786
X204088010153_R08C01	-0.063898	0.144	0.13291	0.135755	-0.00538371	0.0922535	-0.117705	0.0295895	-0.0928241	-0.0626538	0.160404	0.146297	-0.0163285	0.1378	-0.0824512	-0.160869	0.00328339	0.00254376	-0.100267	0.0919657	-0.267499	-0.166422	-0.0729697	-0.109018	0.118645	-0.211746	-0.137656	-0.0128449	-0.366299	-0.0414671	-0.436449	-0.168591	0.351971	0.00165888	0.464569	0.00157756	0.0319897	-0.209286	-0.012531	0.0610953	0.00355683	-0.138467	0.0185853	-0.0913046	-0.0461754	-0.036537
X204088020016_R01C01	-0.061452	0.137593	0.141615	0.120007	-0.00686561	0.102758	-0.112204	0.025878	-0.0984368	-0.0568516	0.14757	0.133134	-0.0176209	0.156792	-0.0750584	-0.15582	-0.00294996	0.00529248	-0.108617	0.0989331	-0.277892	-0.159326	-0.0652092	-0.118129	0.126497	-0.175026	-0.126957	-0.0236899	-0.378929	-0.034872	-0.444824	-0.17161	0.352478	0.00218044	0.461047	-0.0149989	0.0323099	-0.216176	-0.0086792	0.0680701	0.00300597	-0.161083	0.00820514	-0.0791977	-0.0375374	-0.0399667
X204088020016_R02C01	-0.0623988	0.142505	0.142062	0.127746	-0.000435896	0.0838257	-0.125339	0.0275319	-0.0960372	-0.0637498	0.140157	0.129174	-0.00961472	0.125711	-0.0746634	-0.133465	-0.0126298	-0.00763974	-0.092844	0.0970834	-0.261447	-0.154408	-0.0676836	-0.117229	0.118375	-0.193357	-0.12337	-0.015984	-0.351002	-0.0628767	-0.4303	-0.165638	0.352028	0.00217958	0.453632	-0.0160923	0.0310954	-0.190196	-0.00589494	0.0662717	0.00456647	-0.148971	0.0069264	-0.107911	-0.0402562	-0.0289378
X204088020016_R03C01	-0.059799	0.134086	0.124354	0.128983	-0.00963358	0.0959645	-0.108856	0.0302878	-0.0792736	-0.0576119	0.173599	0.125352	-0.000807502	0.125336	-0.0612856	-0.124103	-0.00011241	0.016411	-0.0745726	0.0776257	-0.254942	-0.143778	-0.048367	-0.0957847	0.0837928	-0.209022	-0.123505	-0.0194249	-0.322892	-0.0446198	-0.436682	-0.130112	0.352888	0.000984682	0.462724	-0.0582378	0.0323909	-0.153458	-0.0108958	0.0574839	0.00403138	-0.1128	0.0221116	-0.0878028	-0.0389921	-0.0141157
X204088020016_R04C01	-0.0599155	0.146025	0.148693	0.12437	3.12399e-05	0.0972395	-0.112174	0.022639	-0.0957116	-0.0567038	0.14399	0.133716	-0.0148434	0.147827	-0.075518	-0.157025	-0.0117481	0.0015944	-0.104471	0.103588	-0.268442	-0.157039	-0.0641533	-0.122	0.113558	-0.173679	-0.12758	-0.0239268	-0.370034	-0.036877	-0.450108	-0.172495	0.352835	0.00180095	0.462806	-0.0227673	0.0320235	-0.207232	-0.0101319	0.078114	0.00377978	-0.152053	0.0102572	-0.0683069	-0.0383563	-0.0384672
X204088020016_R05C01	-0.0646501	0.147769	0.149021	0.129696	-0.00883028	0.0909546	-0.116296	0.0275348	-0.0919648	-0.0603079	0.141833	0.12717	-0.0153571	0.144686	-0.0784871	-0.156503	-0.00568785	0.00087516	-0.0962587	0.0992373	-0.269129	-0.16167	-0.0696795	-0.115319	0.109533	-0.198583	-0.128987	-0.0238305	-0.372764	-0.0416176	-0.436404	-0.162445	0.350937	0.00147199	0.462699	-0.0677899	0.0326308	-0.18338	-0.0128639	0.0674869	0.0049337	-0.151488	0.0151746	-0.0899206	-0.0410782	-0.0370748
X204088020016_R06C01	-0.0461624	0.153522	0.138197	0.117279	1.17295e-05	0.114084	-0.10408	0.0259272	-0.0948899	-0.0529719	0.13976	0.139976	-0.00094409	0.152948	-0.0553917	-0.142562	-0.0231953	-0.0054511	-0.0919161	0.100414	-0.272486	-0.132911	-0.0532165	-0.116213	0.11998	-0.199929	-0.130943	-0.0221982	-0.339664	-0.0392227	-0.434876	-0.163193	0.35466	0.00214231	0.458656	-0.0522084	0.0303575	-0.21414	-0.00754048	0.052523	0.00307771	-0.154511	0.0190424	-0.102228	-0.0374031	-0.0330295
X204088020016_R07C01	-0.066411	0.144014	0.139589	0.141419	0.0028299	0.108007	-0.111144	0.0312844	-0.0900326	-0.0574808	0.178114	0.118823	-0.00136266	0.116988	-0.0571772	-0.116636	-0.000628347	0.00935584	-0.0693175	0.0897336	-0.259371	-0.140578	-0.0495574	-0.104997	0.115373	-0.162655	-0.134346	-0.00965951	-0.313321	-0.0579357	-0.433215	-0.137623	0.353653	0.00132543	0.461577	-0.0567677	0.0320333	-0.17843	-0.0109814	0.052523	0.00388134	-0.124516	0.0129384	-0.102554	-0.0559286	-0.0129567
X204088020016_R08C01	-0.0510016	0.155713	0.131344	0.132401	0.00121847	0.101473	-0.0877566	0.0349762	-0.0942834	-0.0602951	0.168452	0.144588	0.00288526	0.136373	-0.0573612	-0.116493	-0.0020203	0.0097649	-0.0765813	0.0917871	-0.269257	-0.13479	-0.0421588	-0.103931	0.0970825	-0.169957	-0.129925	-0.0203187	-0.328344	-0.0500587	-0.441789	-0.132692	0.352077	0.000961353	0.463463	0.0293112	0.0301138	-0.172965	-0.00805224	0.0391795	0.00460555	-0.141043	0.017144	-0.0689072	-0.044472	-0.0120192
X204088020020_R01C01	-0.0599461	0.160826	0.136266	0.123883	-0.00450788	0.0946275	-0.105586	0.0228363	-0.101123	-0.0556497	0.162999	0.138762	-0.0140198	0.136423	-0.0777295	-0.130033	-0.00121492	0.0122481	-0.0961602	0.0961239	-0.263948	-0.161537	-0.0684272	-0.123884	0.112118	-0.215075	-0.130963	-0.0201552	-0.35216	-0.0563839	-0.442662	-0.154959	0.3531	0.00100805	0.471144	0.000539332	0.0320767	-0.179358	-0.00841378	0.0249106	0.00422845	-0.160924	0.0125388	-0.0849951	-0.0380414	-0.0216365
X204088020020_R02C01	-0.0549048	0.14573	0.128987	0.12197	-0.00353897	0.0973072	-0.106274	0.0281332	-0.0935787	-0.0526448	0.157095	0.145071	-0.0122585	0.140647	-0.0660092	-0.131058	-0.0138075	0.009042	-0.0940376	0.0932079	-0.259525	-0.147148	-0.0588912	-0.120693	0.112446	-0.182469	-0.13062	-0.0226591	-0.346802	-0.031478	-0.425388	-0.151865	0.351133	0.00225304	0.454631	-0.0153546	0.0318452	-0.161677	-0.00697155	0.051951	0.0021118	-0.139899	0.00614096	-0.106796	-0.0414856	-0.0222856
X204088020020_R04C01	-0.0658887	0.147348	0.15635	0.117989	-0.00281686	0.105739	-0.122105	0.0231108	-0.10104	-0.0654537	0.136965	0.133269	-0.00748665	0.139736	-0.0661057	-0.155035	-0.00020809	0.0125188	-0.0897989	0.0972583	-0.253109	-0.149165	-0.0700194	-0.118908	0.12114	-0.192161	-0.140234	-0.0213074	-0.370612	-0.0463344	-0.414075	-0.165927	0.352865	0.00209871	0.465913	0.00624865	0.0321815	-0.209182	-0.0130023	0.0585267	0.00323556	-0.124704	0.00637624	-0.0630013	-0.043078	-0.0381541
X204088020020_R05C01	-0.0575042	0.146383	0.140897	0.125968	-0.000177878	0.115391	-0.107419	0.031371	-0.0973734	-0.0580382	0.164593	0.140376	0.00373951	0.134098	-0.051093	-0.118803	-0.00601651	0.0219298	-0.0718576	0.0919231	-0.260937	-0.13112	-0.0414197	-0.10579	0.106661	-0.199156	-0.135244	-0.0147937	-0.313435	-0.0389371	-0.440246	-0.134492	0.353579	0.000946076	0.46215	-0.0570127	0.0314698	-0.149562	-0.00850741	0.0421666	0.00385324	-0.125403	0.028189	-0.0933483	-0.0442766	-0.00937449
X204088020020_R06C01	-0.0566454	0.145063	0.138538	0.125082	-0.000829694	0.106886	-0.101626	0.0245059	-0.0893941	-0.0611771	0.164584	0.129541	0.00236501	0.142157	-0.0519524	-0.126879	-0.0150426	0.00764815	-0.0811789	0.0958008	-0.264611	-0.130152	-0.0476924	-0.104118	0.0994747	-0.181545	-0.134187	-0.0285918	-0.320264	-0.0337488	-0.441804	-0.15102	0.3528	0.00142157	0.45376	0.0162547	0.0290312	-0.173534	-0.0049055	0.0576159	0.00372443	-0.127275	0.0190248	-0.0898457	-0.0415551	-0.0186113
X204088020020_R07C01	-0.0692019	0.148532	0.142788	0.119913	-0.00570283	0.081287	-0.130272	0.0294546	-0.090047	-0.0614016	0.148011	0.137571	-0.0201282	0.132967	-0.0915716	-0.148664	6.44187e-05	0.0133128	-0.111536	0.10032	-0.263009	-0.180923	-0.079991	-0.110834	0.120377	-0.170525	-0.128308	-0.00907317	-0.385184	-0.0408536	-0.448621	-0.158578	0.352452	0.00146955	0.464033	-0.0627864	0.0330584	-0.191276	-0.0122786	0.0655814	0.00324511	-0.133932	0.0155589	-0.0897231	-0.0392801	-0.0327559
X204088020020_R08C01	-0.0707864	0.143416	0.154351	0.133691	-0.00221128	0.098269	-0.113972	0.031751	-0.0877793	-0.060764	0.163657	0.119441	-0.0206111	0.132815	-0.0823542	-0.14326	0.00359776	0.0122281	-0.0956431	0.0928747	-0.2733	-0.167476	-0.0676208	-0.105028	0.119737	-0.206083	-0.131154	-0.00318915	-0.361102	-0.0534928	-0.431592	-0.160186	0.353086	0.000974805	0.45998	-0.00538154	0.033123	-0.180002	-0.00978332	0.0561798	0.0036664	-0.133827	0.0173818	-0.0912531	-0.0515855	-0.0264047
X204088020033_R01C01	-0.0701299	0.141529	0.139386	0.12163	-0.00603206	0.105679	-0.11974	0.0346454	-0.0904824	-0.0609352	0.160653	0.120598	-0.0134603	0.139339	-0.0729092	-0.154362	0.00782431	0.0105712	-0.0974974	0.089866	-0.27605	-0.157964	-0.0624162	-0.117918	0.11016	-0.19515	-0.136546	-0.0137471	-0.374934	-0.0519947	-0.444319	-0.167373	0.352556	0.00133306	0.455281	-0.0110653	0.0328597	-0.210393	-0.0175245	0.0672499	0.00427975	-0.144507	0.00578654	-0.0813166	-0.0351058	-0.0370521
X204088020033_R02C01	-0.0665359	0.144667	0.129044	0.131024	-0.00238644	0.116527	-0.0961718	0.0289589	-0.0867451	-0.0437002	0.176116	0.131002	-0.00230058	0.122086	-0.0583926	-0.116577	-0.0267814	0.0188105	-0.0807715	0.0908464	-0.264682	-0.141392	-0.0489527	-0.101668	0.108476	-0.207586	-0.131433	0.00302248	-0.31914	-0.0529052	-0.413922	-0.150847	0.352162	0.00122471	0.464239	0.044414	0.0322917	-0.170518	-0.00568209	0.0472605	0.00496073	-0.138075	0.0201511	-0.0668538	-0.0461935	-0.00749388
X204088020033_R03C01	-0.0633566	0.142726	0.137364	0.122608	-0.00435914	0.0948063	-0.124465	0.0247557	-0.086579	-0.0568566	0.141793	0.121689	-0.0106451	0.140759	-0.0703348	-0.150758	-0.00822623	0.00214783	-0.0982803	0.0980902	-0.267931	-0.155203	-0.0639243	-0.113106	0.131853	-0.190241	-0.136602	-0.0182711	-0.369264	-0.0506647	-0.416735	-0.179257	0.352302	0.00185317	0.460166	-0.0120231	0.0318272	-0.227732	-0.00833111	0.0713709	0.00291477	-0.1452	0.00399148	-0.114247	-0.0432194	-0.0404176
X204088020033_R04C01	-0.0633715	0.14209	0.13567	0.127313	-0.00375934	0.0905307	-0.118094	0.03157	-0.0876527	-0.0566585	0.15791	0.119316	-0.0111542	0.124561	-0.0800896	-0.127857	0.00224176	0.00461375	-0.0920509	0.0885559	-0.268144	-0.161966	-0.0647125	-0.114155	0.121954	-0.201136	-0.131766	-0.00489072	-0.362285	-0.066036	-0.446082	-0.153991	0.351432	0.00119206	0.457575	0.0392523	0.0316503	-0.182434	-0.0132146	0.063323	0.00344904	-0.143248	0.00336472	-0.0844044	-0.0377983	-0.0230805
X204088020033_R05C01	-0.0646493	0.137018	0.143726	0.137786	0.00378075	0.0870601	-0.112264	0.0331135	-0.0909084	-0.0581092	0.15464	0.123884	-0.0111334	0.127674	-0.0795879	-0.135877	-0.00365789	0.0106757	-0.0933081	0.0960925	-0.264301	-0.158496	-0.0736887	-0.110176	0.109977	-0.202032	-0.136236	-0.0136988	-0.355694	-0.054169	-0.432294	-0.163247	0.352511	0.00175897	0.46088	-0.0546253	0.0318757	-0.190623	-0.00897304	0.0692972	0.00446598	-0.140179	0.0147474	-0.084188	-0.0577019	-0.0266292
X204088020033_R06C01	-0.0634631	0.144107	0.149475	0.126999	-0.00573553	0.0948708	-0.111171	0.0304661	-0.0959259	-0.0603431	0.15199	0.137098	-0.0151817	0.132134	-0.0821428	-0.145924	-0.0144666	-0.000150457	-0.105727	0.101081	-0.268482	-0.163586	-0.0763626	-0.109849	0.120124	-0.205665	-0.120362	-0.00857655	-0.373336	-0.0378474	-0.441142	-0.162198	0.35352	0.0020375	0.46086	-0.00394734	0.0319293	-0.21759	-0.0109645	0.0727584	0.002765	-0.15435	0.00914513	-0.0798783	-0.0416067	-0.0330401
X204088020033_R07C01	-0.0653077	0.140003	0.116817	0.157905	0.0158041	0.083059	-0.10681	0.0496755	-0.0908363	-0.0618354	0.137848	0.124374	-0.0210989	0.144156	-0.0873842	-0.158507	0.000652232	0.00843668	-0.115536	0.0938631	-0.272053	-0.174179	-0.0740342	-0.116235	0.123343	-0.194866	-0.135327	-0.012981	-0.388311	-0.0408074	-0.407662	-0.172097	0.351403	0.00203093	0.459374	-0.0531147	0.0320829	-0.175018	-0.0116978	0.0544895	0.00387312	-0.12664	0.0120917	-0.0442081	-0.0973431	-0.0345481
X204088020033_R08C01	-0.059794	0.145009	0.142259	0.13937	0.00374002	0.0799044	-0.103357	0.043319	-0.0843288	-0.0609295	0.155635	0.120948	-0.0109168	0.112204	-0.0743717	-0.138672	0.00857513	0.0190077	-0.0837352	0.0958752	-0.273941	-0.157022	-0.0649584	-0.106531	0.103357	-0.142739	-0.137747	-0.0130772	-0.349135	-0.063913	-0.41981	-0.14347	0.353198	0.000927905	0.467008	-0.0369082	0.0342269	-0.172017	-0.0117304	0.0688081	0.00430284	-0.12168	-0.00138909	-0.100056	-0.0609458	-0.0242294
X204088020057_R01C01	-0.0528805	0.148109	0.149827	0.120277	-0.00808113	0.0986629	-0.112793	0.0250569	-0.0927864	-0.05463	0.141085	0.134321	-0.00748165	0.131781	-0.070582	-0.147189	-0.0183581	-0.0052225	-0.0988495	0.0959247	-0.28305	-0.148488	-0.0538499	-0.120217	0.122761	-0.191078	-0.119755	-0.0156543	-0.361359	-0.052085	-0.442577	-0.176451	0.352407	0.00185973	0.45887	0.00418608	0.030636	-0.194608	-0.00663104	0.0556488	0.00449103	-0.147024	0.0120485	-0.11287	-0.0377193	-0.0329558
X204088020057_R02C01	-0.0593293	0.148225	0.139364	0.13377	0.00189614	0.0938494	-0.0985316	0.0288534	-0.0945793	-0.0559181	0.141068	0.13577	-0.0130457	0.144039	-0.0743831	-0.151651	-0.019219	-0.00423489	-0.110808	0.100417	-0.28665	-0.153258	-0.0731049	-0.120262	0.126246	-0.185245	-0.136635	-0.0221801	-0.372515	-0.0396917	-0.433332	-0.17496	0.351726	0.00261094	0.453541	-0.00995788	0.0317208	-0.20376	-0.00904531	0.0658692	0.00353336	-0.149634	0.0111448	-0.0947394	-0.0543716	-0.0368499
X204088020057_R03C01	-0.0576424	0.148895	0.155958	0.131103	-0.000534312	0.0872976	-0.11713	0.0205662	-0.0969642	-0.058981	0.140472	0.136005	-0.0203565	0.150466	-0.0832927	-0.167514	-0.016928	-0.0112269	-0.115874	0.0968234	-0.266846	-0.168757	-0.0712432	-0.116474	0.119502	-0.182875	-0.125037	-0.0213336	-0.388701	-0.0280609	-0.441019	-0.178087	0.353137	0.00227181	0.455297	-0.0107484	0.031265	-0.214058	-0.00759787	0.0628476	0.00387403	-0.161032	0.00344316	-0.0764514	-0.0460622	-0.0450764
X204088020057_R04C01	-0.0681895	0.136604	0.15721	0.12762	-0.00821778	0.0904674	-0.117521	0.0273707	-0.0933555	-0.063119	0.154477	0.119436	-0.0142682	0.137174	-0.0824557	-0.151294	0.00669294	0.00602602	-0.10224	0.0967384	-0.267311	-0.165392	-0.0705187	-0.108468	0.119927	-0.196384	-0.129213	-0.0185136	-0.371617	-0.0540482	-0.433612	-0.16655	0.353016	0.00154637	0.454124	-0.00481908	0.0325152	-0.188332	-0.0125106	0.0627191	0.00360247	-0.134472	0.0109754	-0.0792133	-0.0393686	-0.0340584
X204088020057_R05C01	-0.0609092	0.140156	0.138059	0.138425	-0.0025884	0.106383	-0.104261	0.0343623	-0.0849366	-0.0582645	0.162805	0.134887	-0.013029	0.146267	-0.0666934	-0.135401	-0.00875712	0.00734421	-0.0878685	0.0931317	-0.256189	-0.152284	-0.0604491	-0.104238	0.112057	-0.182895	-0.138413	-0.0245172	-0.358606	-0.0391064	-0.436727	-0.150705	0.352851	0.00216688	0.453345	0.00178645	0.0313826	-0.184811	-0.0122284	0.0587254	0.00183018	-0.12563	0.0184573	-0.0799632	-0.0452703	-0.0252756
X204088020057_R06C01	-0.0704877	0.130774	0.144136	0.129081	-0.00496886	0.0991652	-0.128657	0.0363415	-0.085753	-0.0659262	0.153822	0.116195	-0.0118077	0.129632	-0.0850402	-0.142493	0.00230674	0.0183112	-0.099416	0.0904066	-0.261036	-0.169697	-0.0694724	-0.10444	0.114896	-0.213744	-0.131641	-0.00806166	-0.362233	-0.0664441	-0.43102	-0.140842	0.352479	0.000953881	0.463026	-0.00353604	0.0327843	-0.177707	-0.0182377	0.0363086	0.00426688	-0.127116	0.00733362	-0.0645274	-0.0406523	-0.025649
X204088020057_R07C01	-0.0686042	0.149954	0.142677	0.124901	-0.00476954	0.100596	-0.102378	0.0329092	-0.0882223	-0.0652051	0.155613	0.132524	-0.013076	0.13977	-0.0733829	-0.126481	-0.0051378	0.0185799	-0.087718	0.0913774	-0.258281	-0.159438	-0.0584331	-0.109927	0.128888	-0.220747	-0.136361	-0.00543395	-0.33801	-0.0565723	-0.442942	-0.151832	0.352429	0.00113624	0.457671	0.010034	0.0320045	-0.153754	-0.011968	0.0442504	0.00313606	-0.146855	0.0130441	-0.0899569	-0.0377804	-0.0143675
X204088020057_R08C01	-0.0607946	0.148219	0.13427	0.126912	-0.00462171	0.122257	-0.104345	0.0320504	-0.0772483	-0.05966	0.150538	0.136136	0.013556	0.121688	-0.0253442	-0.116757	0.00690661	0.0197299	-0.0636629	0.0919714	-0.264824	-0.103237	-0.0286767	-0.0990126	0.0842485	-0.156367	-0.138461	-0.0154054	-0.281268	-0.0445609	-0.43472	-0.125135	0.351976	0.00146364	0.463526	0.026405	0.0307518	-0.134116	-0.00879955	0.0507285	0.00510401	-0.127067	0.0169317	-0.0804701	-0.0483596	-0.00740396
X204088030009_R01C01	-0.0567463	0.148663	0.122037	0.131497	-0.00204286	0.0928863	-0.100915	0.0339052	-0.0837621	-0.054369	0.169774	0.142812	-0.00494802	0.13155	-0.0684901	-0.130357	0.00405434	0.0188373	-0.0847257	0.0811655	-0.272944	-0.146694	-0.0586177	-0.0987078	0.108649	-0.21564	-0.136269	-0.0153109	-0.34894	-0.0544308	-0.432993	-0.147092	0.352604	0.00067251	0.459446	0.0325121	0.0309105	-0.17118	-0.0104026	0.0210384	0.00197426	-0.119356	0.0198804	-0.0872057	-0.0535187	-0.017221
X204088030009_R02C01	-0.0530707	0.143914	0.12444	0.131564	0.00492634	0.0862759	-0.103988	0.0406774	-0.0953901	-0.0549419	0.160224	0.148369	-0.00210274	0.147407	-0.0684725	-0.145144	-0.00911509	-0.00293262	-0.0899998	0.0965927	-0.260204	-0.148027	-0.0697927	-0.100779	0.107914	-0.202857	-0.133339	-0.0171877	-0.346613	-0.0361969	-0.439806	-0.159171	0.353287	0.00204558	0.459111	-0.00618426	0.03031	-0.161531	-0.00130379	0.0675018	0.00291467	-0.143485	0.0164005	-0.0824079	-0.0516075	-0.0227018
X204088030009_R03C01	-0.0697125	0.133159	0.129845	0.131701	-0.00210542	0.0951543	-0.104534	0.0519272	-0.081828	-0.0583674	0.161006	0.104739	-0.00975432	0.122262	-0.06604	-0.157767	0.0027844	0.0250157	-0.0869538	0.0843687	-0.256654	-0.148408	-0.0539152	-0.113091	0.0973632	-0.218371	-0.131137	-0.0241076	-0.320771	-0.0556863	-0.436782	-0.147447	0.351845	0.00127708	0.464586	-0.0220999	0.0277831	-0.1724	-0.0175301	0.0701457	0.00212886	-0.127102	0.00260784	-0.105523	-0.0646317	-0.0253562
X204088030009_R04C01	-0.0731711	0.136904	0.155246	0.130621	-0.00706092	0.104371	-0.121841	0.0314285	-0.0882626	-0.0664223	0.154275	0.121994	-0.0152162	0.142436	-0.0691991	-0.150723	0.00871444	0.011641	-0.102156	0.0951827	-0.278259	-0.157725	-0.0619041	-0.112495	0.118684	-0.206927	-0.138628	-0.0102946	-0.370736	-0.0418911	-0.441365	-0.175825	0.352473	0.00137604	0.458903	0.00591167	0.0324452	-0.209075	-0.0155922	0.0688439	0.00421903	-0.132699	0.00613755	-0.0657086	-0.0442263	-0.0357037
X204088030009_R05C01	-0.0590903	0.153032	0.109915	0.129416	-0.00479065	0.103418	-0.106783	0.0252852	-0.0893354	-0.0571807	0.161982	0.134517	-0.00742739	0.14213	-0.0657234	-0.130838	-0.0212183	-0.00192102	-0.091771	0.0906421	-0.250175	-0.145769	-0.052768	-0.108918	0.119836	-0.192266	-0.124742	-0.0139461	-0.344516	-0.0464174	-0.444137	-0.158537	0.352783	0.00188249	0.452831	0.00143206	0.0311113	-0.193626	-0.00668757	0.0386983	0.00388922	-0.134391	0.01485	-0.101046	-0.0403647	-0.0215916
X204088030009_R06C01	-0.0516675	0.149239	0.133295	0.130221	0.000819076	0.0904511	-0.102454	0.026811	-0.0903397	-0.0591755	0.144898	0.13971	-0.0157525	0.152033	-0.0828602	-0.145145	-0.021232	0.00430092	-0.101985	0.095774	-0.270528	-0.162605	-0.0745017	-0.122478	0.114889	-0.181983	-0.130161	-0.0238948	-0.370879	-0.0343154	-0.444296	-0.158893	0.351693	0.00215472	0.458409	-0.0548198	0.0304467	-0.195589	-0.00664265	0.0615709	0.00282691	-0.133253	0.00833709	-0.0411182	-0.0533955	-0.0328073
X204088030009_R07C01	-0.0552053	0.148168	0.135338	0.117898	-0.000546402	0.0988318	-0.104255	0.0308695	-0.0970089	-0.0584888	0.138658	0.140122	-0.00974713	0.141487	-0.0660233	-0.147054	-0.0167966	-0.005798	-0.100397	0.0983653	-0.274734	-0.149404	-0.0600155	-0.118902	0.124538	-0.194437	-0.130518	-0.0185715	-0.357907	-0.0500162	-0.436842	-0.177831	0.351423	0.00175252	0.460031	-0.0496252	0.0307569	-0.213026	-0.00816328	0.0678898	0.00257221	-0.151475	0.00996986	-0.0977545	-0.0454992	-0.0354598
X204088030009_R08C01	-0.0719767	0.143506	0.149672	0.135063	-0.00650943	0.102108	-0.127616	0.0392701	-0.0790899	-0.0569342	0.15768	0.120575	-0.0149898	0.122334	-0.0843318	-0.14819	0.00220798	0.00866988	-0.105335	0.0941007	-0.274315	-0.170028	-0.0705878	-0.112356	0.121168	-0.222358	-0.133781	-0.011822	-0.377699	-0.0602097	-0.425237	-0.163423	0.350749	0.000870022	0.468738	-0.0689387	0.0327064	-0.194208	-0.0186201	0.0542691	0.00384252	-0.134323	0.00330844	-0.0828921	-0.0459031	-0.0337048
X204088030020_R01C01	-0.0647022	0.145645	0.149278	0.127561	-0.00194464	0.109258	-0.116763	0.0337278	-0.08867	-0.0601846	0.139263	0.130576	-0.0114222	0.132158	-0.062894	-0.142149	-0.009935	-0.0123723	-0.10405	0.0988952	-0.267471	-0.143219	-0.0643821	-0.12454	0.131204	-0.197999	-0.129535	-0.00909399	-0.358888	-0.0516473	-0.430847	-0.183243	0.352724	0.00188069	0.45678	-0.0597176	0.0318613	-0.217155	-0.00986105	0.0725427	0.00368229	-0.1506	0.00228917	-0.0854829	-0.0540641	-0.0366515
X204088030020_R02C01	-0.0731621	0.144101	0.146719	0.109907	-0.0112297	0.09236	-0.123048	0.0330021	-0.0862545	-0.0661044	0.146003	0.121302	-0.0151042	0.125169	-0.0824034	-0.138197	0.0146801	0.0135124	-0.0988375	0.0940199	-0.270768	-0.167631	-0.0683649	-0.119041	0.114863	-0.208596	-0.144434	-0.00762227	-0.360931	-0.0590324	-0.427125	-0.157999	0.352607	0.000668859	0.459384	-0.0669781	0.0328911	-0.194571	-0.0182782	0.0597871	0.00382227	-0.142056	0.00544185	-0.101715	-0.0347634	-0.0322703
X204088030020_R03C01	-0.0583503	0.133414	0.124938	0.129243	-0.00342649	0.0994723	-0.101087	0.0220491	-0.0929176	-0.0506336	0.143927	0.123073	-0.00324853	0.134215	-0.0638952	-0.130257	-0.0276269	-0.00250402	-0.0962033	0.103464	-0.254638	-0.140222	-0.0577909	-0.116911	0.117893	-0.199472	-0.130484	-0.0176879	-0.336736	-0.0382195	-0.44306	-0.176965	0.353427	0.00236693	0.460792	0.0176943	0.0307137	-0.190922	-0.00416342	0.0775904	0.00359393	-0.148539	0.0103311	-0.0982226	-0.0492942	-0.0235719
X204088030020_R05C01	-0.0575813	0.14061	0.135206	0.128722	-0.00534843	0.100956	-0.111772	0.0269156	-0.0929136	-0.0616488	0.159975	0.136062	-0.0129094	0.142806	-0.069005	-0.137671	-0.00637811	0.0132509	-0.100423	0.0952424	-0.262306	-0.153326	-0.0596761	-0.115566	0.115583	-0.195539	-0.132584	-0.0243603	-0.349753	-0.041156	-0.437474	-0.157568	0.354188	0.00197272	0.459273	0.0350032	0.0318552	-0.190565	-0.011368	0.0504349	0.00318784	-0.150012	0.00889762	-0.0510992	-0.0405048	-0.0268356
X204088030020_R06C01	-0.0672493	0.140505	0.133777	0.122273	-0.00662443	0.0865384	-0.112361	0.0239242	-0.096157	-0.0560013	0.164156	0.14934	-0.0140913	0.139629	-0.0747123	-0.145821	-0.010619	0.0107959	-0.108311	0.0960324	-0.251942	-0.160492	-0.0676718	-0.108266	0.122688	-0.190023	-0.133715	-0.0148453	-0.368689	-0.0245614	-0.453399	-0.169615	0.353195	0.00173275	0.454588	-0.0497213	0.0320889	-0.198537	-0.00643712	0.0680326	0.00251206	-0.149857	0.0207587	-0.0736317	-0.0434076	-0.0283307
X204088030020_R07C01	-0.0647032	0.147697	0.136625	0.129525	-0.00913636	0.105001	-0.102313	0.0262256	-0.0742229	-0.0647269	0.176975	0.125397	0.00476342	0.13317	-0.0540663	-0.126494	0.00327012	0.00357437	-0.0737549	0.0852272	-0.271935	-0.136967	-0.0522529	-0.103173	0.0938357	-0.144702	-0.132253	-0.0215319	-0.318252	-0.0315137	-0.447516	-0.133484	0.352986	0.00147628	0.460207	0.0203207	0.0293277	-0.176661	-0.0091482	0.021279	0.00367716	-0.116598	-0.000932796	-0.0696271	-0.0362868	-0.0177263
X204088030020_R08C01	-0.063101	0.150984	0.139163	0.120839	-0.0110014	0.107744	-0.11206	0.0292426	-0.0861916	-0.0615555	0.146642	0.122908	-0.00433115	0.121371	-0.0592383	-0.133994	0.0025473	-7.466e-05	-0.0982559	0.0935721	-0.279857	-0.141287	-0.0500806	-0.118219	0.114006	-0.158747	-0.13195	-0.019577	-0.333384	-0.0665524	-0.428549	-0.170422	0.353375	0.00118508	0.460596	-0.0184701	0.0312593	-0.201959	-0.0124756	0.064244	0.00243131	-0.152998	0.0106218	-0.109669	-0.038594	-0.0310916
X204088030022_R01C01	-0.0661435	0.127696	0.15093	0.139938	0.000449516	0.0914952	-0.107386	0.0326416	-0.0882483	-0.0608025	0.151253	0.114086	-0.000369061	0.10397	-0.056312	-0.120036	0.00977451	0.0085485	-0.0724691	0.088135	-0.255393	-0.136419	-0.0480098	-0.106035	0.0896117	-0.19077	-0.132761	-0.0182073	-0.311134	-0.0679735	-0.419498	-0.130987	0.352972	0.00119568	0.468139	-0.0634745	0.0316182	-0.162781	-0.01449	0.0525862	0.00459963	-0.132914	0.02056	-0.130669	-0.0513373	-0.0163333
X204088030022_R02C01	-0.0612501	0.145691	0.14781	0.126956	-0.00275897	0.100477	-0.116193	0.0327265	-0.0888381	-0.0617119	0.15809	0.116218	-0.00786241	0.1154	-0.075224	-0.129445	-0.00369973	-0.0053979	-0.0906884	0.0951481	-0.271067	-0.152678	-0.0651875	-0.111032	0.115934	-0.214341	-0.132443	-0.0183583	-0.341961	-0.0718457	-0.438528	-0.153371	0.352647	0.00108997	0.467195	-0.0128287	0.0279923	-0.173985	-0.0104633	0.0463561	0.00175687	-0.110821	0.00170868	-0.0914444	-0.0407534	-0.0231011
X204088030022_R03C01	-0.0649935	0.1494	0.139679	0.127507	-0.00447503	0.092264	-0.109899	0.0346598	-0.0797294	-0.058201	0.151702	0.113945	-0.0102034	0.119539	-0.0735618	-0.139469	0.0167515	0.021228	-0.0952411	0.0958827	-0.27302	-0.154108	-0.0566707	-0.113639	0.109689	-0.21735	-0.129449	-0.00764677	-0.348579	-0.064019	-0.417081	-0.153222	0.351652	0.00115543	0.460117	-0.0280954	0.0328249	-0.173932	-0.0152298	0.0720065	0.00497665	-0.127498	0.00065038	-0.0633133	-0.0428698	-0.0266672
X204088030022_R04C01	-0.072156	0.137986	0.138724	0.120076	-0.00834363	0.106069	-0.114596	0.0348751	-0.0855255	-0.0588344	0.161217	0.126803	-0.010175	0.131038	-0.0645278	-0.131661	0.0132783	0.0206953	-0.0919015	0.0929445	-0.265698	-0.148864	-0.0543217	-0.108245	0.108775	-0.21359	-0.137103	-0.00972778	-0.341171	-0.0473038	-0.421348	-0.154433	0.350765	0.000729151	0.457649	-0.0616431	0.0329561	-0.211963	-0.0164748	0.0617488	0.003421	-0.125117	0.00603634	-0.0998499	-0.0422713	-0.0271705
X204088030022_R05C01	-0.0596468	0.141959	0.147431	0.125874	-0.00672587	0.0897506	-0.112638	0.0350564	-0.0833891	-0.0618515	0.140914	0.128114	-0.0135338	0.127352	-0.085526	-0.144083	0.00563779	0.00207337	-0.102717	0.0953813	-0.269578	-0.161256	-0.0631569	-0.118133	0.128317	-0.192077	-0.135965	-0.0127191	-0.370266	-0.0641111	-0.425562	-0.167563	0.352191	0.00140579	0.455275	-0.000460245	0.0318274	-0.207738	-0.00920762	0.0554309	0.00462554	-0.139788	-0.00102981	-0.0826858	-0.0477365	-0.0352444
X204088030022_R06C01	-0.062997	0.147669	0.146657	0.122225	-0.00236934	0.0988698	-0.113265	0.025994	-0.0888852	-0.0596325	0.139879	0.138097	-0.00954716	0.141576	-0.0652689	-0.147201	-0.00149037	0.0124349	-0.0973933	0.102622	-0.270702	-0.147055	-0.0539464	-0.117192	0.109802	-0.182206	-0.140406	-0.013408	-0.345321	-0.0367848	-0.440246	-0.157708	0.350245	0.000806467	0.462538	-0.00965645	0.0323155	-0.192437	-0.0120017	0.068761	0.00207859	-0.135733	0.0154151	-0.0759603	-0.0410489	-0.0307108
X204088030022_R07C01	-0.0536727	0.152275	0.142503	0.126903	-0.00592253	0.0866661	-0.100897	0.0164383	-0.0998376	-0.0551098	0.135593	0.129134	-0.0199685	0.153445	-0.0863415	-0.160007	-0.0223737	-0.0177257	-0.114399	0.108496	-0.292477	-0.162119	-0.0768042	-0.129895	0.136576	-0.167992	-0.123572	-0.0211466	-0.397925	-0.046399	-0.437583	-0.184261	0.35289	0.00279703	0.457192	0.0372564	0.0318567	-0.222571	-0.00476199	0.0536641	0.0031536	-0.161493	0.0128014	-0.0948077	-0.040215	-0.0450572
X204088030022_R08C01	-0.0716889	0.141228	0.158539	0.131889	-0.0065361	0.0805316	-0.121052	0.0370718	-0.0912013	-0.0642295	0.149269	0.122544	-0.0184647	0.132735	-0.0921847	-0.147257	0.0128977	0.0140848	-0.103792	0.0945168	-0.274293	-0.175662	-0.079282	-0.114071	0.113952	-0.21211	-0.135028	-0.0148887	-0.365046	-0.0706987	-0.441665	-0.140735	0.352606	0.000823996	0.470277	-0.00624535	0.0328465	-0.170461	-0.0163293	0.0632676	0.00350609	-0.135827	0.0082479	-0.0977658	-0.0370255	-0.0286289
X204088030052_R02C01	-0.0531349	0.146313	0.142154	0.135693	-0.00189259	0.132098	-0.0933685	0.0259963	-0.0969981	-0.0514546	0.160394	0.138833	0.012192	0.144456	-0.0321822	-0.118954	-0.0116337	0.0148143	-0.0728626	0.092329	-0.253503	-0.110114	-0.0321151	-0.10582	0.114539	-0.210098	-0.13348	-0.0185371	-0.308163	-0.0289233	-0.438613	-0.15598	0.351757	0.00168139	0.463226	-0.00384511	0.030019	-0.199281	-0.00872253	0.0539106	0.00362407	-0.148625	0.00869079	-0.0796243	-0.0443104	-0.0153203
X204088030052_R04C01	-0.0589493	0.139012	0.124646	0.143073	0.0009497	0.11269	-0.0820486	0.0473388	-0.091442	-0.0588078	0.176405	0.142014	0.00158039	0.132731	-0.0544194	-0.112007	-0.000402963	0.0246969	-0.0738598	0.0823952	-0.266761	-0.135059	-0.0450116	-0.0929545	0.108562	-0.155892	-0.125376	-0.0182109	-0.314217	-0.0563056	-0.444051	-0.13715	0.353519	0.00133058	0.464793	-0.0529248	0.0304123	-0.1415	-0.0105643	0.0264743	0.00284092	-0.134106	0.0218715	-0.0910206	-0.0546416	-0.00279914
X204088030052_R05C01	-0.0633359	0.148955	0.137625	0.129952	-0.0054288	0.0994929	-0.11935	0.0263338	-0.0864477	-0.0680374	0.153696	0.132881	-0.0164113	0.136188	-0.0736282	-0.159568	0.010869	0.0115651	-0.0991857	0.0940442	-0.267688	-0.157133	-0.0669819	-0.107255	0.0970481	-0.210975	-0.132238	-0.0250617	-0.362184	-0.0401978	-0.442185	-0.168738	0.351786	0.00150334	0.459393	-0.00556981	0.0332785	-0.205586	-0.0130847	0.0731956	0.00249605	-0.139998	0.0113798	-0.0962581	-0.0472791	-0.0394464
X204088030052_R06C01	-0.0526454	0.152407	0.138847	0.12664	0.000523457	0.114027	-0.114701	0.0315031	-0.0990735	-0.0560451	0.156351	0.140444	-0.00641449	0.135456	-0.0555522	-0.142819	-0.0164292	-0.00289726	-0.0882187	0.101515	-0.258823	-0.133335	-0.0517935	-0.112997	0.107538	-0.195418	-0.130399	-0.0202715	-0.355705	-0.0381783	-0.42937	-0.166621	0.351963	0.00187105	0.457492	-0.0194513	0.0315893	-0.190556	-0.0039036	0.0736386	0.00295633	-0.146324	0.0146809	-0.11221	-0.0457592	-0.0300088
X204088030052_R07C01	-0.063502	0.144762	0.137349	0.129141	-0.00639358	0.0958367	-0.110115	0.0299116	-0.090331	-0.059505	0.146966	0.126166	-0.0160944	0.143165	-0.0804593	-0.150058	-0.00960117	-0.000522377	-0.103176	0.100864	-0.276205	-0.164953	-0.0555289	-0.12514	0.12904	-0.195799	-0.140131	-0.016212	-0.385952	-0.0514368	-0.432559	-0.180951	0.352957	0.00115593	0.469754	-0.0138766	0.0334271	-0.220557	-0.0126514	0.0817597	0.00254422	-0.143864	0.0123308	-0.0825888	-0.047586	-0.0385088
X204088030052_R08C01	-0.0537837	0.153506	0.138874	0.124542	-0.00715916	0.0919545	-0.118538	0.0134313	-0.0952366	-0.0483861	0.149623	0.141591	-0.0105369	0.14264	-0.0684208	-0.146115	-0.0183778	-0.0134022	-0.10135	0.10292	-0.262723	-0.150782	-0.0590841	-0.115916	0.113691	-0.206546	-0.123569	-0.0277222	-0.359759	-0.043952	-0.42586	-0.159303	0.353325	0.00183002	0.469264	-0.011976	0.0322951	-0.200561	-0.00361467	0.0554608	0.00210298	-0.145342	0.0152608	-0.0963393	-0.0292213	-0.0342623
X204088030065_R01C01	-0.0499083	0.142006	0.131778	0.130936	-0.00196451	0.100755	-0.113862	0.02893	-0.0913087	-0.0576804	0.15346	0.132821	-0.00824476	0.14173	-0.0672831	-0.138932	0.00788894	0.00427211	-0.0968414	0.0930133	-0.280771	-0.147698	-0.0635083	-0.115008	0.111616	-0.219434	-0.126343	-0.0134984	-0.352907	-0.0465776	-0.425268	-0.155453	0.351873	0.001061	0.460635	0.0254004	0.0327652	-0.186936	-0.00847134	0.0548298	0.00295081	-0.141065	0.0163601	-0.0764929	-0.0469633	-0.0297156
X204088030065_R02C01	-0.0553755	0.142494	0.116348	0.134575	0.00550312	0.111108	-0.0939651	0.0344553	-0.0931476	-0.0585314	0.147355	0.124452	-0.00374567	0.140376	-0.0641792	-0.14076	-0.00894605	0.00412225	-0.0927063	0.0965174	-0.240767	-0.143949	-0.0608805	-0.113588	0.108354	-0.187767	-0.131067	-0.02945	-0.336788	-0.0373824	-0.438783	-0.155291	0.353035	0.00180326	0.462932	-0.0599767	0.0325851	-0.15621	-0.00904961	0.0453989	0.00321592	-0.138035	0.011029	-0.0764848	-0.0598977	-0.0231952
X204088030065_R03C01	-0.0541628	0.139569	0.141565	0.131462	-0.00150387	0.0967716	-0.114944	0.0328289	-0.0889807	-0.0600076	0.146204	0.122008	-0.00961319	0.122781	-0.0714462	-0.137999	0.000304756	0.00474638	-0.0984057	0.0922214	-0.270925	-0.150901	-0.0617284	-0.118465	0.122776	-0.184915	-0.130968	-0.0142868	-0.356819	-0.062484	-0.433709	-0.170879	0.350285	0.00141183	0.457926	-0.00617228	0.0303411	-0.193666	-0.010731	0.0540418	0.00274972	-0.130888	0.0115429	-0.0725662	-0.0495575	-0.0304919
X204088030065_R04C01	-0.0619713	0.14676	0.139576	0.134996	-0.00586656	0.106055	-0.105378	0.0258034	-0.0887024	-0.0582622	0.155745	0.142825	-0.0112668	0.141154	-0.0668734	-0.147133	-0.00131238	0.0110784	-0.095622	0.0964654	-0.264099	-0.150114	-0.0586177	-0.109628	0.102792	-0.198227	-0.132649	-0.0128062	-0.356866	-0.0354737	-0.444562	-0.163783	0.352588	0.0017281	0.460963	-0.0553589	0.0321564	-0.205371	-0.0107672	0.0518791	0.0033839	-0.14153	0.0211409	-0.0660823	-0.0363422	-0.0308686
X204088030065_R05C01	-0.0514876	0.146337	0.143154	0.127352	0.000266891	0.101878	-0.109432	0.0261972	-0.0931418	-0.0547826	0.133683	0.141519	-0.0134585	0.147049	-0.0716744	-0.151249	-0.0282271	-0.0136316	-0.10229	0.10195	-0.266507	-0.149089	-0.0660197	-0.115462	0.125601	-0.160618	-0.11651	-0.0163723	-0.365364	-0.049725	-0.437369	-0.171602	0.353212	0.0021566	0.462094	-0.0421296	0.0312881	-0.203747	-0.00429515	0.0559118	0.00370159	-0.14736	0.0116203	-0.1026	-0.0489843	-0.0357893
X204088030065_R06C01	-0.0695305	0.139573	0.140458	0.138386	9.61298e-05	0.0972928	-0.121522	0.0345023	-0.0825603	-0.0573077	0.147958	0.117629	-0.00449495	0.134371	-0.0576932	-0.154531	0.00624058	-0.00760492	-0.0924706	0.100136	-0.262706	-0.141827	-0.0605502	-0.11523	0.109758	-0.175923	-0.131127	-0.0223233	-0.339402	-0.031328	-0.427401	-0.165488	0.352603	0.00195631	0.458252	0.0171842	0.0314138	-0.196796	-0.0132021	0.0736379	0.00294327	-0.129229	0.0116772	-0.0963971	-0.0610176	-0.0355148
X204088030065_R07C01	-0.0486764	0.146592	0.145619	0.124954	-0.000526022	0.0978973	-0.107622	0.0258199	-0.0913245	-0.0558004	0.142351	0.123223	-0.00272801	0.150809	-0.0654011	-0.133673	-0.017075	0.000160516	-0.0921863	0.0950826	-0.264677	-0.147231	-0.0590079	-0.112313	0.114666	-0.186318	-0.126134	-0.0253405	-0.349937	-0.0470804	-0.427879	-0.160884	0.351943	0.00181873	0.461337	-0.0461996	0.0308741	-0.190685	-0.00671121	0.0612264	0.00280162	-0.142637	0.0040493	-0.0771384	-0.0425993	-0.0292682
X204088030065_R08C01	-0.0607761	0.148243	0.14084	0.130346	-0.007635	0.0972096	-0.114179	0.0196954	-0.0955795	-0.0596127	0.143856	0.13002	-0.0165006	0.149475	-0.0729168	-0.153777	-0.00975672	-0.00918678	-0.108469	0.0985382	-0.282459	-0.1567	-0.0619917	-0.118481	0.12213	-0.190399	-0.133095	-0.0203722	-0.371309	-0.0289175	-0.439634	-0.172878	0.352965	0.0023208	0.458611	-0.0467557	0.0322292	-0.228741	-0.00971721	0.0700344	0.00240863	-0.147427	0.00348144	-0.0633978	-0.0414692	-0.0426324
X204088030080_R01C01	-0.0529089	0.144095	0.148548	0.134227	0.0044879	0.0910366	-0.0929625	0.0198995	-0.0824056	-0.0623678	0.136684	0.124483	-0.00588174	0.133765	-0.0699027	-0.157861	-0.000927616	0.00598402	-0.0985978	0.100918	-0.275787	-0.145023	-0.0617392	-0.117055	0.0975268	-0.203856	-0.131436	-0.0234206	-0.357977	-0.0350458	-0.435366	-0.159199	0.351526	0.0015628	0.461585	-0.0612285	0.030721	-0.191815	-0.00850232	0.0673674	0.00363271	-0.128607	0.0119769	-0.0774518	-0.0492419	-0.0373173
X204088030080_R03C01	-0.070536	0.136708	0.160944	0.135895	-0.00107358	0.0932525	-0.127394	0.0313026	-0.0795989	-0.0673434	0.167153	0.110808	-0.00759219	0.0956858	-0.0680911	-0.134208	0.0146821	0.0192158	-0.0851957	0.0865498	-0.264887	-0.145843	-0.0481367	-0.106107	0.0916677	-0.214474	-0.135772	-0.00795349	-0.330702	-0.0609086	-0.41569	-0.14586	0.351551	0.00128795	0.462842	-0.0512796	0.0324216	-0.16798	-0.0142712	0.0628687	0.00320708	-0.0979085	0.00353105	-0.108558	-0.0743643	-0.0221481
X204088030080_R04C01	-0.0481397	0.141286	0.140744	0.121735	-0.00449383	0.0937267	-0.101486	0.0307527	-0.0939531	-0.0589008	0.159653	0.130511	-0.0115409	0.136373	-0.0796321	-0.140114	-0.0107493	0.00309171	-0.0987571	0.0836663	-0.275065	-0.156855	-0.0674457	-0.110959	0.127807	-0.190707	-0.131069	-0.0257372	-0.361593	-0.062628	-0.423329	-0.176912	0.352055	0.00154026	0.461278	-0.0613745	0.0304893	-0.210381	-0.0064547	0.05325	0.00412374	-0.150404	0.00805711	-0.0961633	-0.0428177	-0.0337594
X204088030080_R05C01	-0.0505003	0.146258	0.130843	0.132099	-0.00205959	0.0946503	-0.102668	0.0268018	-0.0889703	-0.0598788	0.163987	0.143102	-0.00885517	0.145329	-0.0785798	-0.136919	-0.00486201	0.00658115	-0.0976855	0.0965971	-0.271798	-0.158398	-0.0692302	-0.105828	0.117341	-0.202359	-0.130189	-0.0189476	-0.360896	-0.0444035	-0.441922	-0.147866	0.353285	0.00162288	0.464008	-0.0428253	0.0315114	-0.181716	-0.00732978	0.0457614	0.00273979	-0.139939	0.012026	-0.0847999	-0.0439078	-0.0252396
X204088030080_R06C01	-0.0469395	0.151747	0.126569	0.128819	-0.00239419	0.0956105	-0.0953067	0.0301852	-0.0947308	-0.0538247	0.157767	0.143405	-0.00983476	0.132966	-0.0759434	-0.123868	-0.017467	0.0130159	-0.0970419	0.0869359	-0.267334	-0.153695	-0.0657933	-0.105542	0.127528	-0.191871	-0.124138	-0.0125204	-0.345411	-0.0566496	-0.415486	-0.14775	0.351814	0.00138879	0.460366	0.0310307	0.0304642	-0.183253	-0.00304038	0.035187	0.00293015	-0.128116	0.012158	-0.0738229	-0.0455276	-0.0182027
X204088030080_R07C01	-0.062265	0.150678	0.130747	0.136543	0.00776935	0.0872492	-0.0935191	0.0306016	-0.090889	-0.0555541	0.156267	0.143353	-0.0106143	0.148267	-0.0631925	-0.151039	-0.0107718	0.0108768	-0.103125	0.103427	-0.268391	-0.151918	-0.0587388	-0.114764	0.1144	-0.169808	-0.131199	-0.0215229	-0.35839	-0.0222209	-0.423557	-0.159574	0.352899	0.00219807	0.465164	0.0333856	0.0315157	-0.181284	-0.00838953	0.0636849	0.002797	-0.148908	0.0146862	-0.0900394	-0.067996	-0.0273308
X204088030080_R08C01	-0.0626805	0.143	0.150408	0.125452	-0.00798488	0.0949282	-0.118988	0.021121	-0.091099	-0.0594433	0.155036	0.124767	-0.0148005	0.141392	-0.0744876	-0.157329	-0.00264708	-0.00417079	-0.107258	0.100732	-0.25967	-0.160444	-0.0655828	-0.115648	0.126231	-0.179748	-0.137411	-0.0220526	-0.367128	-0.0344487	-0.441486	-0.167372	0.353178	0.00225656	0.459494	-0.0642219	0.0323959	-0.210921	-0.0116799	0.0750518	0.0038005	-0.146399	0.0111039	-0.0677441	-0.0396596	-0.0403113
X204088030086_R01C01	-0.068518	0.138615	0.153157	0.124423	-0.00834011	0.106735	-0.121098	0.0378114	-0.0885028	-0.067593	0.155259	0.121374	-0.0137845	0.128675	-0.0767175	-0.150474	0.000648185	0.00316913	-0.10001	0.0896064	-0.272387	-0.158677	-0.064153	-0.11532	0.116546	-0.211141	-0.131724	-0.00932938	-0.372199	-0.0538958	-0.450158	-0.17672	0.352729	0.00140342	0.458447	-0.0167836	0.0332571	-0.229534	-0.0126912	0.067539	0.00483023	-0.154434	0.00159519	-0.0859671	-0.0410325	-0.0380092
X204088030086_R02C01	-0.0550384	0.143806	0.134386	0.134477	-0.00115663	0.127159	-0.0959836	0.0309841	-0.103671	-0.0650129	0.160796	0.14934	0.00707495	0.135059	-0.0371911	-0.124775	-0.0177785	-0.00379425	-0.0823865	0.0955605	-0.263441	-0.118067	-0.0355879	-0.121418	0.10733	-0.210789	-0.133463	-0.016335	-0.315624	-0.0259272	-0.44284	-0.162846	0.354144	0.00175961	0.462092	0.0207229	0.0321967	-0.197185	-0.00886121	0.0655476	0.00401419	-0.123902	0.0191246	-0.117082	-0.0410318	-0.0190808
X204088030086_R03C01	-0.0521528	0.14736	0.121473	0.127649	-0.00264758	0.10279	-0.101636	0.0224366	-0.0873619	-0.0594575	0.152119	0.137108	-0.00409143	0.146171	-0.0587574	-0.145394	-0.00748058	0.00174276	-0.0937563	0.0962648	-0.253851	-0.136082	-0.063083	-0.105263	0.105682	-0.211867	-0.126843	-0.0265525	-0.344238	-0.0307015	-0.454627	-0.146309	0.353196	0.00177894	0.46129	-0.0458982	0.0301562	-0.188924	-0.00544969	0.0639718	0.00365724	-0.128875	0.0115853	-0.0999477	-0.0388996	-0.0287685
X204088030086_R04C01	-0.0712972	0.13778	0.141306	0.123656	-0.00756594	0.0970018	-0.110881	0.0291938	-0.0837885	-0.0652938	0.153575	0.114996	-0.0135538	0.145352	-0.0775424	-0.154938	-0.000445798	0.0122978	-0.105049	0.0941427	-0.268415	-0.162615	-0.0668752	-0.121722	0.113439	-0.16712	-0.132913	-0.0127958	-0.371903	-0.0432462	-0.419857	-0.169485	0.352541	0.00121545	0.456863	-0.0712206	0.0329758	-0.207462	-0.0167121	0.0586853	0.00521695	-0.135586	0.00764553	-0.0729403	-0.0403312	-0.0382229
X204088030086_R05C01	-0.0653025	0.141644	0.143652	0.129058	-0.00220925	0.0942424	-0.110517	0.029759	-0.0895633	-0.0623953	0.153018	0.138621	-0.00992338	0.14471	-0.0672124	-0.144243	0.00398648	0.00896684	-0.0983318	0.0961148	-0.275208	-0.151236	-0.0546733	-0.0992105	0.115064	-0.208792	-0.135308	-0.0269667	-0.366045	-0.042702	-0.433323	-0.159534	0.353116	0.0012356	0.456062	0.0545396	0.0314368	-0.192757	-0.0127182	0.0460762	0.00200937	-0.144532	0.0162719	-0.102661	-0.0501955	-0.0297607
X204088030086_R06C01	-0.0475429	0.15635	0.129779	0.126513	0.00171025	0.0745516	-0.106388	0.0338439	-0.0945014	-0.0564622	0.142049	0.138434	-0.010703	0.138377	-0.0780804	-0.125556	-0.0142306	-0.00653652	-0.0930682	0.0961993	-0.257441	-0.155464	-0.0705867	-0.110577	0.117746	-0.158087	-0.123794	-0.0245728	-0.354345	-0.0487997	-0.449663	-0.148732	0.351492	0.0015188	0.461614	-0.00324047	0.0307987	-0.171168	-0.00326284	0.0418757	0.00410235	-0.145426	0.0165975	-0.0896445	-0.0542076	-0.0217366
X204088030086_R07C01	-0.0717379	0.134448	0.137557	0.137265	-0.00333532	0.0756604	-0.119752	0.0439066	-0.0918811	-0.0643409	0.145154	0.123186	-0.0251093	0.131828	-0.092309	-0.153241	0.00139891	-0.00250505	-0.116034	0.0955653	-0.277265	-0.176871	-0.0806865	-0.117622	0.131965	-0.160771	-0.135393	-0.0175678	-0.391036	-0.0567705	-0.427703	-0.169696	0.351981	0.00149318	0.466502	-0.0619125	0.0333695	-0.208677	-0.0156667	0.0688234	0.00490436	-0.138724	0.00487621	-0.0781233	-0.0675727	-0.0396788
X204088030086_R08C01	-0.0642314	0.135309	0.156369	0.127811	-0.00427266	0.106968	-0.11697	0.0313489	-0.0835792	-0.0660401	0.142223	0.118903	-0.00423115	0.131621	-0.0615028	-0.145016	-0.000902123	0.0105208	-0.0883945	0.0933698	-0.256467	-0.144775	-0.0468802	-0.119802	0.108919	-0.196633	-0.142664	-0.0136717	-0.332929	-0.0592363	-0.43193	-0.149368	0.352789	0.00107704	0.466481	-0.00874503	0.0332688	-0.181473	-0.0110229	0.0512927	0.00399653	-0.127776	-0.00157098	-0.0875542	-0.0467588	-0.0276201
X204088030094_R01C01	-0.0658245	0.158851	0.12804	0.137608	0.00263078	0.101515	-0.111471	0.032345	-0.0923493	-0.0574544	0.145329	0.125042	-0.00636412	0.13603	-0.0619793	-0.141874	0.0125772	0.0183761	-0.10043	0.0969008	-0.273167	-0.145609	-0.0700772	-0.102019	0.0947955	-0.202592	-0.130754	-0.0203297	-0.339982	-0.0310998	-0.420612	-0.140512	0.350936	0.000850267	0.462649	0.000410069	0.0303613	-0.184389	-0.00978816	0.075922	0.00344148	-0.119705	0.0117205	-0.0936325	-0.0622478	-0.0279324
X204088030094_R02C01	-0.0507688	0.141826	0.132937	0.128612	-0.00115356	0.0904428	-0.110444	0.0257276	-0.0937388	-0.0551886	0.143784	0.122283	-0.0142058	0.144404	-0.0828556	-0.132996	-0.0154568	-0.000274923	-0.0952538	0.0928467	-0.274484	-0.159149	-0.0640896	-0.118644	0.116496	-0.188623	-0.126049	-0.0230628	-0.370118	-0.0613331	-0.435189	-0.161592	0.351409	0.00196928	0.461859	-0.0552449	0.0301364	-0.194513	-0.00711251	0.0536596	0.00362013	-0.145047	0.00516454	-0.0870942	-0.0423734	-0.0307974
X204088030094_R03C01	-0.0703833	0.147463	0.15031	0.121907	-0.00964347	0.0971895	-0.125431	0.0322716	-0.0912829	-0.0575011	0.148627	0.122051	-0.0194192	0.132221	-0.0897935	-0.137481	0.00933456	0.00372976	-0.106835	0.0917023	-0.275252	-0.177108	-0.0773797	-0.110322	0.122786	-0.192441	-0.139047	-0.0130749	-0.384884	-0.0632547	-0.430348	-0.170448	0.35215	0.00117942	0.456528	0.00600559	0.0326037	-0.209587	-0.0162257	0.0320726	0.00425586	-0.130157	0.00220827	-0.0891597	-0.0405175	-0.0346913
X204088030094_R04C01	-0.0628223	0.140116	0.14311	0.126229	0.000226963	0.102851	-0.117393	0.0244982	-0.0975941	-0.058575	0.158106	0.127391	-0.0105272	0.146737	-0.0713469	-0.149331	-0.0166074	0.0108611	-0.0972446	0.0954396	-0.251406	-0.157143	-0.0721553	-0.111655	0.117768	-0.195475	-0.127072	-0.0145281	-0.349082	-0.0318984	-0.441098	-0.160904	0.353016	0.00192798	0.4626	-0.0610396	0.0314871	-0.189886	-0.0108255	0.062724	0.00431772	-0.147951	0.0102393	-0.0670538	-0.0455664	-0.029061
X204088030094_R05C01	-0.0618448	0.147653	0.150834	0.132134	-0.00486766	0.0927711	-0.116632	0.0233824	-0.0879061	-0.0594632	0.133062	0.124896	-0.0134055	0.144112	-0.0750863	-0.14902	-0.010699	-0.00430914	-0.0987639	0.100761	-0.271019	-0.155892	-0.0681205	-0.115181	0.126185	-0.200747	-0.122501	-0.0178067	-0.36364	-0.0485224	-0.438779	-0.165215	0.350656	0.00153255	0.460335	-0.00242161	0.0329154	-0.197837	-0.0103202	0.0580393	0.00343434	-0.155057	0.00874068	-0.0901247	-0.0428963	-0.035386
X204088030094_R06C01	-0.0698523	0.14384	0.141835	0.129732	-0.00569371	0.102465	-0.121817	0.0328161	-0.0876214	-0.0607849	0.149928	0.132187	-0.0140353	0.143875	-0.072041	-0.157343	0.0152921	0.00860147	-0.108468	0.0926661	-0.271522	-0.163485	-0.0748867	-0.107406	0.108289	-0.162381	-0.13129	-0.0119527	-0.389165	-0.0411507	-0.435651	-0.179728	0.352982	0.00145053	0.454456	-0.0178096	0.0328434	-0.247909	-0.0161853	0.0731043	0.00314905	-0.14733	0.0085338	-0.0955349	-0.0406865	-0.0452928
X204088030094_R07C01	-0.0654164	0.139558	0.153163	0.135286	-0.00269389	0.0926733	-0.109634	0.0234729	-0.0881695	-0.066715	0.14701	0.129049	-0.0125892	0.119157	-0.0732107	-0.146137	-0.0150943	6.40496e-05	-0.102632	0.104378	-0.266906	-0.15911	-0.0686966	-0.111889	0.10509	-0.16498	-0.131107	-0.0116336	-0.349416	-0.0324436	-0.420827	-0.150243	0.352305	0.00181933	0.445877	-0.00843401	0.0314378	-0.200158	-0.0140326	0.0726	0.00292407	-0.132247	0.00620323	-0.104472	-0.0500146	-0.0327903
X204088030094_R08C01	-0.0645677	0.140188	0.136466	0.141792	0.00103535	0.104459	-0.0847852	0.0377857	-0.0894176	-0.0589857	0.158096	0.143165	-0.0130246	0.144175	-0.0702129	-0.154159	-0.0196197	0.0144247	-0.105729	0.0973674	-0.270037	-0.151823	-0.0622957	-0.108486	0.110953	-0.195225	-0.135778	-0.00496346	-0.374686	-0.0438596	-0.434636	-0.175811	0.352935	0.00144173	0.459621	-0.0301847	0.0317847	-0.212703	-0.0105018	0.0521389	0.00413615	-0.139613	0.0195695	-0.0617512	-0.0611496	-0.0298075
X204088030095_R01C01	-0.0688388	0.15115	0.156315	0.121629	-0.00803739	0.0879804	-0.121985	0.0220926	-0.0859846	-0.0587049	0.1272	0.117127	-0.0141559	0.137018	-0.0719659	-0.162805	0.010708	-0.00111466	-0.100813	0.102009	-0.271277	-0.156105	-0.0647066	-0.101815	0.0960908	-0.215107	-0.135323	-0.0176114	-0.349625	-0.0349126	-0.434312	-0.147231	0.353488	0.00117676	0.452874	-0.0173133	0.0325089	-0.176153	-0.0127703	0.0586792	0.00421539	-0.124691	0.00735609	-0.105143	-0.0440072	-0.0380253
X204088030095_R02C01	-0.050244	0.146398	0.145415	0.125069	-0.00779169	0.0930787	-0.112475	0.0226366	-0.0993713	-0.057474	0.149811	0.139027	-0.0202311	0.135357	-0.0785621	-0.155485	-0.011562	-0.00161626	-0.109921	0.101178	-0.276555	-0.162022	-0.0742094	-0.121883	0.12743	-0.181019	-0.129512	-0.0115422	-0.379696	-0.0381976	-0.44107	-0.188577	0.353026	0.00216762	0.456995	0.0133965	0.0319975	-0.224237	-0.00867124	0.0644303	0.00364978	-0.149597	0.0164849	-0.0878941	-0.0372517	-0.0410595
X204088030095_R03C01	-0.048853	0.154741	0.133833	0.133293	-0.000572405	0.106734	-0.097565	0.0289964	-0.0922865	-0.0605527	0.159469	0.128728	-0.00139362	0.140212	-0.0642058	-0.137609	-0.000273836	0.017168	-0.0840961	0.0917534	-0.268429	-0.138981	-0.043422	-0.106434	0.10441	-0.183597	-0.129691	-0.0255178	-0.332574	-0.0415199	-0.450797	-0.152315	0.352542	0.00145211	0.477145	-0.064421	0.03075	-0.185308	-0.00855056	0.0463541	0.00474452	-0.143624	0.0125053	-0.091685	-0.0421392	-0.0233393
X204088030095_R04C01	-0.0673104	0.147641	0.135631	0.129584	-0.00206589	0.0904473	-0.110575	0.0275479	-0.0927655	-0.0572375	0.158524	0.139346	-0.0200784	0.144823	-0.0864914	-0.14842	-0.00665666	0.00427935	-0.102063	0.0964197	-0.26932	-0.169171	-0.077294	-0.116423	0.125702	-0.177057	-0.137407	-0.00743638	-0.374592	-0.0603466	-0.446546	-0.156441	0.353189	0.00119548	0.468644	-0.0103083	0.0325619	-0.169534	-0.0109163	0.0642655	0.00405252	-0.12893	0.00931936	-0.100372	-0.0431245	-0.0270213
X204088030095_R05C01	-0.060934	0.150763	0.146174	0.130405	-0.00357429	0.110702	-0.101369	0.0254392	-0.087601	-0.055995	0.166696	0.13125	-0.00741955	0.137499	-0.060658	-0.142331	-0.00500063	0.00648185	-0.0914274	0.101089	-0.27144	-0.144665	-0.0607147	-0.116328	0.116428	-0.204655	-0.133323	-0.015906	-0.340786	-0.0355826	-0.438864	-0.162951	0.353453	0.00172891	0.452777	-0.0449691	0.0314063	-0.189567	-0.00809162	0.054894	0.00361286	-0.130637	0.00630521	-0.1057	-0.0414562	-0.0273981
X204088030095_R06C01	-0.0562519	0.152674	0.147057	0.126948	-0.00231773	0.096252	-0.102453	0.0214555	-0.0959344	-0.0580228	0.140649	0.129478	-0.0142205	0.148743	-0.0763172	-0.144917	-0.0210188	-0.00553131	-0.102715	0.102578	-0.282014	-0.153882	-0.0654723	-0.119477	0.131627	-0.191716	-0.12848	-0.0262225	-0.363554	-0.0494101	-0.443983	-0.175763	0.353752	0.00211705	0.46284	-7.19373e-05	0.0310966	-0.205451	-0.00805716	0.0556218	0.00340175	-0.154055	0.00899515	-0.100988	-0.0396777	-0.0344586
X204088030095_R07C01	-0.0693813	0.122914	0.127875	0.130326	-0.00974506	0.108704	-0.104221	0.0345597	-0.075114	-0.0612018	0.15601	0.101543	-0.00333989	0.1155	-0.0634868	-0.135429	0.0199582	0.0133393	-0.0787848	0.0964696	-0.262141	-0.146748	-0.0469001	-0.114445	0.0786093	-0.215094	-0.133695	-0.0162398	-0.311141	-0.0737748	-0.458952	-0.130218	0.352706	0.000920779	0.473531	-0.0619081	0.0295006	-0.167304	-0.017567	0.0856754	0.00511687	-0.0945499	-0.00453954	-0.109514	-0.0420587	-0.0206697
X204088030095_R08C01	-0.0605545	0.153733	0.149721	0.121537	-0.00383149	0.0872724	-0.10706	0.016083	-0.100628	-0.0641934	0.149315	0.148064	-0.012177	0.14473	-0.0739171	-0.150974	-0.0103083	-0.00519384	-0.106725	0.101922	-0.276113	-0.158172	-0.0715726	-0.117822	0.12565	-0.191492	-0.137732	-0.0154258	-0.372134	-0.0316752	-0.444169	-0.167339	0.354326	0.00238741	0.459988	-0.00545262	0.0314304	-0.201491	-0.0107459	0.0662926	0.00198387	-0.134199	0.0116215	-0.101184	-0.0394086	-0.0349452
X204088030100_R01C01	-0.0489186	0.145027	0.12717	0.134111	0.00176009	0.101138	-0.0992052	0.0353148	-0.0876563	-0.0575013	0.170734	0.137211	0.00517577	0.133773	-0.0659559	-0.11053	-0.000877178	0.0164981	-0.0689923	0.087401	-0.257397	-0.134178	-0.0526892	-0.0889761	0.1097	-0.194087	-0.128083	-0.0151972	-0.308335	-0.0614934	-0.446162	-0.135166	0.352212	0.0010465	0.463065	0.0347303	0.0298408	-0.152803	-0.00556147	0.0252962	0.00745718	-0.126195	0.0130315	-0.0686039	-0.0474172	-0.00472362
X204088030100_R02C01	-0.038833	0.141546	0.125426	0.127984	-0.00245351	0.0932348	-0.0895816	0.0273648	-0.0890015	-0.0563005	0.142028	0.141274	0.000968903	0.133832	-0.0604125	-0.120945	-0.0192569	-0.000948151	-0.0818069	0.0935365	-0.278921	-0.13524	-0.0490554	-0.103409	0.122077	-0.195489	-0.130854	-0.0249603	-0.319632	-0.0553023	-0.436172	-0.159195	0.351017	0.00167597	0.456188	0.00500641	0.0291492	-0.177694	-0.00107687	0.0397546	0.00335841	-0.13582	0.0195623	-0.0933798	-0.0389489	-0.01896
X204088030100_R03C01	-0.0714058	0.136986	0.145614	0.125755	-0.0049777	0.0959104	-0.123549	0.0379485	-0.0931249	-0.0618619	0.163086	0.111402	-0.0106689	0.12235	-0.076128	-0.156865	0.0145549	0.0174618	-0.0971198	0.0933874	-0.265616	-0.157589	-0.0680114	-0.10632	0.125342	-0.198052	-0.13482	-0.00706366	-0.361131	-0.0618266	-0.430874	-0.165968	0.353429	0.00103981	0.459772	-0.065079	0.0325266	-0.19383	-0.0179436	0.0722749	0.00401337	-0.134047	0.00464314	-0.095576	-0.0476995	-0.0331514
X204088030100_R04C01	-0.0396484	0.155077	0.139962	0.126979	-0.00448122	0.094527	-0.0997995	0.0192092	-0.0879066	-0.0514257	0.145731	0.140744	-0.00633188	0.147855	-0.0659556	-0.145514	-0.0217618	-0.00306566	-0.0899316	0.0966835	-0.270728	-0.143211	-0.0569083	-0.105976	0.115557	-0.153789	-0.127534	-0.0344268	-0.337588	-0.0383824	-0.442279	-0.156087	0.351896	0.00180812	0.463325	-0.0370745	0.0289446	-0.179189	-0.00406625	0.0544548	0.00203195	-0.149144	0.0276127	-0.121155	-0.0402727	-0.0300755
X204088030100_R05C01	-0.0639575	0.134405	0.144642	0.13434	0.00074891	0.102652	-0.117959	0.0327746	-0.0866804	-0.0569159	0.154111	0.115932	-0.00858495	0.13587	-0.0750119	-0.152217	-0.00112983	0.0115471	-0.0938857	0.0898165	-0.265501	-0.155876	-0.0641256	-0.113223	0.121802	-0.199289	-0.130449	-0.00902886	-0.352769	-0.0584189	-0.428292	-0.167325	0.351412	0.00123752	0.459097	-0.0573788	0.0324826	-0.186962	-0.0163467	0.0639473	0.00377283	-0.138471	0.0145989	-0.0815161	-0.048837	-0.0316021
X204088030100_R06C01	-0.0559243	0.142508	0.12443	0.141563	0.00713245	0.0992172	-0.106764	0.0337742	-0.0886923	-0.0640891	0.165466	0.142014	-0.00704158	0.140195	-0.0757548	-0.131739	0.005927	0.0107729	-0.0972922	0.0918392	-0.264247	-0.157613	-0.064486	-0.110503	0.117009	-0.200081	-0.134425	-0.0162869	-0.345881	-0.0383647	-0.418702	-0.157882	0.351208	0.00151496	0.456817	-0.0524958	0.0304071	-0.159131	-0.0119981	0.0296422	0.0040855	-0.129835	0.0223352	-0.0836187	-0.0711328	-0.0210613
X204088030100_R07C01	-0.0644038	0.147932	0.137029	0.132055	-0.00400423	0.101249	-0.118376	0.0324023	-0.0858559	-0.0578115	0.147421	0.137133	-0.0127936	0.145126	-0.0749208	-0.155313	0.000812503	0.00387192	-0.110227	0.101353	-0.276125	-0.158852	-0.0732023	-0.118173	0.116375	-0.201787	-0.136438	-0.0147759	-0.38384	-0.0352596	-0.441971	-0.176501	0.35233	0.00164666	0.451511	-0.0131592	0.0322584	-0.222824	-0.0111714	0.0808621	0.00267666	-0.148658	0.012551	-0.078014	-0.0451989	-0.04112
X204088030100_R08C01	-0.053739	0.135357	0.126041	0.128824	-0.000300084	0.0957935	-0.101063	0.0246896	-0.0926336	-0.0585999	0.142847	0.131152	-0.0116425	0.154552	-0.0662456	-0.155567	-0.0284085	-0.00260849	-0.105331	0.104446	-0.281229	-0.149635	-0.0609739	-0.116452	0.121178	-0.135991	-0.123021	-0.0222854	-0.351748	-0.0265877	-0.428998	-0.15766	0.352399	0.00183938	0.464891	-0.0561068	0.0314035	-0.190187	-0.00521698	0.0637809	0.00268763	-0.133672	0.0105884	-0.116759	-0.0485166	-0.0341275
X204088030124_R01C01	-0.057319	0.149783	0.150368	0.129745	-0.000478494	0.0949296	-0.103297	0.0267569	-0.0899148	-0.0572711	0.154497	0.141791	-0.00669513	0.144405	-0.0686151	-0.138104	-0.0189308	0.00374335	-0.0921485	0.0931489	-0.257441	-0.147756	-0.0680117	-0.119035	0.101097	-0.181134	-0.130044	-0.0243145	-0.347266	-0.0314266	-0.447273	-0.148936	0.351505	0.00204153	0.452805	-0.00302044	0.0305535	-0.177924	-0.00787563	0.0553835	0.00251483	-0.134977	0.0152831	-0.0889663	-0.0416528	-0.0249727
X204088030124_R02C01	-0.0659723	0.146986	0.137861	0.132889	-0.00124241	0.0929172	-0.11386	0.0227656	-0.0966907	-0.0594711	0.152412	0.140436	-0.014593	0.14822	-0.0719637	-0.15431	-0.00480413	0.00292894	-0.107278	0.101531	-0.263226	-0.155119	-0.0598451	-0.114488	0.115321	-0.204126	-0.131188	-0.0170844	-0.372585	-0.0264997	-0.438385	-0.174511	0.353811	0.0020679	0.451444	0.0260557	0.0322896	-0.217019	-0.0123679	0.0550944	0.00238153	-0.140652	0.00851675	-0.0704492	-0.0416823	-0.0361534
X204088030124_R03C01	-0.0589532	0.136429	0.137081	0.133736	-0.00751642	0.0966755	-0.116957	0.0270572	-0.083242	-0.0613034	0.157395	0.124964	-0.0156095	0.128124	-0.0815314	-0.146357	-0.00420805	0.0076122	-0.0986315	0.0885764	-0.261233	-0.161019	-0.0673183	-0.110411	0.131303	-0.188881	-0.136555	-0.0174318	-0.364452	-0.059315	-0.436823	-0.163802	0.353008	0.0013159	0.464116	0.0321084	0.0322941	-0.209948	-0.0118297	0.044725	0.00308386	-0.138125	0.00993697	-0.0809174	-0.0398196	-0.0327701
X204088030124_R04C01	-0.060089	0.142276	0.136751	0.132599	-0.00518151	0.099645	-0.121946	0.0264086	-0.0917793	-0.0603704	0.143678	0.138792	-0.00757083	0.135666	-0.0642588	-0.156299	-0.00216266	-0.00140212	-0.0968149	0.0927636	-0.267846	-0.143924	-0.059046	-0.109217	0.115875	-0.156926	-0.128436	-0.0201138	-0.360032	-0.0393652	-0.436013	-0.172865	0.353338	0.00206909	0.457988	-0.0586739	0.0325036	-0.210931	-0.0113737	0.0654573	0.00331579	-0.149185	0.011024	-0.089625	-0.0438527	-0.0391323
X204088030124_R05C01	-0.0606334	0.144315	0.150634	0.125611	-0.00937682	0.083393	-0.121857	0.0193588	-0.0891699	-0.0538117	0.144657	0.137397	-0.0179197	0.146702	-0.0814806	-0.151476	-0.013744	-0.011143	-0.10867	0.0915891	-0.270978	-0.161911	-0.0703315	-0.115649	0.135682	-0.175982	-0.129939	-0.0205735	-0.386274	-0.0481385	-0.439319	-0.188483	0.352396	0.00166775	0.455023	-0.0543395	0.0325436	-0.233306	-0.0106854	0.051185	0.00226175	-0.138873	0.00862555	-0.102425	-0.0393452	-0.043017
X204088030124_R06C01	-0.0660831	0.144269	0.146	0.127879	-0.00704683	0.09058	-0.126812	0.0311308	-0.0826738	-0.0583346	0.143749	0.128314	-0.0138698	0.144114	-0.0807211	-0.143043	-0.00737124	0.00606417	-0.111056	0.102942	-0.266738	-0.165552	-0.0697939	-0.109758	0.128198	-0.201184	-0.131826	-0.00895951	-0.383308	-0.0575991	-0.445087	-0.171439	0.351144	0.00112075	0.464736	0.00304276	0.0320219	-0.216404	-0.0111952	0.0588679	0.00430977	-0.139818	0.0107363	-0.0834428	-0.0357665	-0.0335995
X204088030124_R07C01	-0.0730866	0.139435	0.146705	0.121328	-0.0088501	0.0972959	-0.132392	0.029565	-0.0811414	-0.0600281	0.155391	0.114907	-0.00944481	0.130699	-0.0734315	-0.152864	0.0148783	0.0107317	-0.101165	0.0988552	-0.274344	-0.15664	-0.0638544	-0.119997	0.117891	-0.183255	-0.139029	-0.0127406	-0.357228	-0.0585934	-0.446247	-0.163707	0.351237	0.000994093	0.452354	-0.0152709	0.0330011	-0.205175	-0.0152169	0.0805962	0.00549366	-0.149228	-0.00246116	-0.0923887	-0.0448255	-0.0367631
X204088030124_R08C01	-0.0504339	0.150288	0.129257	0.122321	-0.00464564	0.0930078	-0.107919	0.012549	-0.0959815	-0.0499816	0.15358	0.153381	-0.00857887	0.158786	-0.0657603	-0.143623	-0.0153092	0.00121266	-0.0975507	0.0975718	-0.277484	-0.145011	-0.0606759	-0.113285	0.120614	-0.187969	-0.125558	-0.0118503	-0.351973	-0.030136	-0.444611	-0.172657	0.352785	0.0022699	0.456988	0.00437568	0.0298449	-0.214907	-0.00628583	0.0552871	0.00370082	-0.163435	0.0176533	-0.0672822	-0.0382971	-0.0313378
X204088030138_R01C01	-0.0472759	0.155704	0.142588	0.12452	0.0040169	0.0985924	-0.1077	0.0308629	-0.0981717	-0.0536624	0.145166	0.140583	-0.00551249	0.141419	-0.0692718	-0.129082	-0.0118506	0.000998702	-0.0905731	0.0957996	-0.270895	-0.145884	-0.0542574	-0.115046	0.129826	-0.14853	-0.129376	-0.0221119	-0.34579	-0.0448553	-0.439856	-0.161302	0.351549	0.00155405	0.461057	-0.0529972	0.0293125	-0.187523	-0.00430146	0.0463853	0.00405143	-0.141093	0.012784	-0.0823093	-0.0432793	-0.0251136
X204088030138_R02C01	-0.0646816	0.146977	0.135574	0.129886	-0.00320511	0.103924	-0.12613	0.0220811	-0.0898348	-0.0554551	0.15965	0.122402	-0.0177413	0.132737	-0.0798731	-0.138589	-0.015724	0.00135049	-0.0994805	0.0959937	-0.259733	-0.161907	-0.0684623	-0.111521	0.122218	-0.204093	-0.128382	-0.0195012	-0.363556	-0.057427	-0.445379	-0.169198	0.352561	0.00210445	0.455857	-0.0560713	0.0325655	-0.199483	-0.0106795	0.0535454	0.00527285	-0.140949	0.0127211	-0.109732	-0.0415766	-0.0306804
X204088030138_R04C01	-0.061915	0.148597	0.148207	0.12559	-0.00607945	0.088362	-0.120002	0.0236406	-0.0876656	-0.0570968	0.145424	0.13906	-0.0160643	0.142678	-0.0734336	-0.148858	-0.0175177	0.00595337	-0.0900147	0.0945918	-0.266324	-0.154394	-0.0649546	-0.108531	0.107697	-0.198266	-0.136428	-0.0159439	-0.358015	-0.0393365	-0.437403	-0.159649	0.353339	0.00228044	0.454057	-0.05156	0.0336008	-0.180916	-0.0108307	0.0565548	0.00379129	-0.127071	0.0157532	-0.0877363	-0.0385309	-0.0309714
X204088030138_R05C01	-0.0723478	0.131613	0.141961	0.128812	-0.00202332	0.0981459	-0.117594	0.0353354	-0.0859815	-0.0679648	0.147379	0.11917	-0.0129396	0.126715	-0.0759602	-0.149289	0.0173645	0.0159704	-0.0942136	0.095533	-0.260051	-0.158738	-0.066103	-0.112482	0.106323	-0.197377	-0.137945	-0.023118	-0.349476	-0.0518572	-0.432662	-0.155748	0.351618	0.00137773	0.456465	-0.00144776	0.0311309	-0.174223	-0.0136489	0.0700727	0.00329733	-0.132963	0.00997708	-0.0657042	-0.0435586	-0.0311189
X204088030138_R06C01	-0.0585214	0.144236	0.14747	0.130893	-0.00473752	0.107442	-0.111486	0.0236824	-0.0885221	-0.0539388	0.154324	0.142779	-0.0121318	0.142512	-0.0735691	-0.138981	-0.0110696	0.0133789	-0.0952069	0.0940571	-0.268533	-0.157283	-0.0605477	-0.0945484	0.115882	-0.21115	-0.132845	-0.0196849	-0.354023	-0.0324366	-0.446742	-0.149581	0.352563	0.00136543	0.44848	0.0113646	0.030856	-0.174624	-0.00725642	0.0286502	0.00263345	-0.143742	0.00807176	-0.0708264	-0.0438211	-0.0235969
X204088030138_R07C01	-0.0639847	0.147461	0.141301	0.126767	-0.00306776	0.0938736	-0.105042	0.025555	-0.0972291	-0.0576369	0.148254	0.149231	-0.0137904	0.145476	-0.0809605	-0.154244	-0.00882188	0.000667951	-0.104236	0.0994266	-0.238773	-0.16314	-0.0757735	-0.116047	0.133114	-0.179426	-0.135955	-0.015949	-0.376436	-0.0266267	-0.439092	-0.163567	0.351823	0.00195174	0.458264	0.00757414	0.0317022	-0.189665	-0.0107503	0.0523072	0.0021992	-0.148291	0.0171377	-0.0949531	-0.0474791	-0.0318703
X204088030138_R08C01	-0.0641988	0.14618	0.144968	0.131103	0.000322424	0.0826755	-0.117099	0.0259458	-0.0961401	-0.0538333	0.136946	0.123584	-0.0268762	0.128738	-0.0889556	-0.167544	-0.0145698	-0.00565864	-0.119786	0.0967326	-0.283986	-0.174189	-0.0691913	-0.12743	0.126782	-0.187527	-0.130134	-0.00868378	-0.400989	-0.0540308	-0.431945	-0.188226	0.352532	0.00200507	0.459994	0.0392223	0.0333122	-0.225934	-0.00691613	0.0855115	0.00341048	-0.146718	0.00358984	-0.102573	-0.0452073	-0.0462971
X204088030143_R01C01	-0.0537993	0.140359	0.1398	0.127918	-0.00108362	0.105907	-0.103716	0.0271519	-0.0873457	-0.0543917	0.155597	0.144779	-0.00025004	0.13969	-0.0561506	-0.127803	-0.0139269	0.0154292	-0.0771613	0.0910958	-0.277041	-0.132605	-0.0473149	-0.10649	0.117404	-0.202888	-0.133019	-0.0237496	-0.319492	-0.0536471	-0.436423	-0.142119	0.351339	0.00134731	0.461664	0.00139172	0.0311521	-0.16437	-0.0123796	0.0271337	0.00525319	-0.137542	0.0090368	-0.107553	-0.0446825	-0.0161859
X204088030143_R02C01	-0.0639628	0.139196	0.132076	0.141021	-0.0075379	0.10013	-0.109193	0.0302298	-0.0846568	-0.0610509	0.15441	0.129824	-0.00572551	0.135314	-0.0636489	-0.141923	-0.00991907	0.0172486	-0.0948163	0.0937463	-0.263676	-0.150466	-0.0612929	-0.117126	0.0994486	-0.20255	-0.127764	-0.0210282	-0.340871	-0.0489409	-0.434033	-0.143729	0.352684	0.00112365	0.459857	0.0107055	0.0333398	-0.174975	-0.00658032	0.0406112	0.00411942	-0.130096	0.0165526	-0.102107	-0.0459547	-0.0233486
X204088030143_R03C01	-0.0566985	0.137254	0.141698	0.127361	-0.00366403	0.0901629	-0.106649	0.0297481	-0.0910228	-0.056811	0.1442	0.131495	-0.0113921	0.13389	-0.0757519	-0.136139	-0.0107331	-0.00504041	-0.102609	0.0933936	-0.274092	-0.153606	-0.0661343	-0.107979	0.122912	-0.198796	-0.123643	-0.0110568	-0.366478	-0.0602156	-0.434111	-0.171577	0.351741	0.00164145	0.45474	-0.00241856	0.0321868	-0.22946	-0.00825152	0.0513142	0.00304149	-0.135004	0.0164533	-0.0793975	-0.0513052	-0.0327906
X204088030143_R04C01	-0.0625209	0.140037	0.148157	0.127596	-0.00132152	0.096491	-0.107245	0.0347892	-0.0806051	-0.0624878	0.163001	0.131095	-0.000983843	0.123036	-0.0683923	-0.135579	-0.0053796	0.00714072	-0.0978929	0.0943844	-0.265089	-0.15261	-0.0595719	-0.0950395	0.107067	-0.186955	-0.134583	-0.00802003	-0.350967	-0.0491129	-0.421143	-0.153355	0.35121	0.00106665	0.45891	0.0325535	0.0327923	-0.17969	-0.00867644	0.0618044	0.00374608	-0.117914	0.0196015	-0.0979818	-0.0542732	-0.0224222
X204088030143_R05C01	-0.0561429	0.144595	0.145576	0.137726	-0.00229458	0.101404	-0.084554	0.0284222	-0.0815128	-0.0526343	0.159595	0.127274	-0.00205202	0.121647	-0.0623339	-0.128997	-0.0229998	0.00628489	-0.0789712	0.0936717	-0.269631	-0.143505	-0.0581825	-0.108028	0.106807	-0.201211	-0.125111	-0.00479109	-0.337656	-0.0533824	-0.431143	-0.150731	0.352856	0.0012795	0.461603	0.011881	0.0316729	-0.154356	-0.0090167	0.0538403	0.00456203	-0.133259	0.0173343	-0.0823049	-0.0513029	-0.0146481
X204088030143_R06C01	-0.0580457	0.14867	0.122992	0.132492	-0.00179822	0.0925791	-0.10473	0.0277993	-0.0960352	-0.059139	0.149597	0.133754	-0.0113048	0.151938	-0.0776433	-0.153744	-0.0213788	0.00561743	-0.101352	0.0964318	-0.25365	-0.158832	-0.0687962	-0.115444	0.10809	-0.220207	-0.131635	-0.0161205	-0.358823	-0.0332801	-0.444647	-0.151197	0.354078	0.00274337	0.465684	0.0399747	0.0304649	-0.179412	-0.00622124	0.0709192	0.00197936	-0.147718	0.0134886	-0.056615	-0.0456161	-0.0277897
X204088030143_R07C01	-0.0674959	0.150076	0.125316	0.14163	0.00351079	0.109517	-0.11648	0.0356453	-0.0795575	-0.057661	0.155812	0.125637	-0.00274371	0.13025	-0.0570722	-0.150127	0.0187263	0.00845412	-0.0973125	0.0938889	-0.257647	-0.142681	-0.0544219	-0.118724	0.0957368	-0.222979	-0.135307	-0.0120322	-0.34393	-0.0438598	-0.41972	-0.158704	0.35236	0.00170338	0.467553	-0.0197693	0.0303567	-0.182288	-0.0106709	0.068042	0.00302566	-0.129949	0.00185877	-0.0870176	-0.0690733	-0.0301926
X204088030143_R08C01	-0.0563213	0.148136	0.130059	0.128226	-0.00276628	0.0879784	-0.104023	0.0254553	-0.0944922	-0.0601781	0.156725	0.133435	-0.0170665	0.140405	-0.0827017	-0.15285	-0.0304061	0.00431354	-0.10269	0.0963325	-0.265243	-0.162419	-0.0746608	-0.117248	0.124855	-0.198326	-0.122863	-0.0113636	-0.362769	-0.0531771	-0.440245	-0.165413	0.353543	0.00131563	0.466588	0.00208212	0.0309891	-0.192588	-0.00653825	0.0563505	0.00361095	-0.13869	0.0174759	-0.0944516	-0.0480958	-0.0290081
X204088030148_R01C01	-0.0644619	0.138391	0.144453	0.129918	-0.0019675	0.104941	-0.118233	0.0191195	-0.0931148	-0.0631768	0.144875	0.135929	-0.0116273	0.138502	-0.0609453	-0.152783	0.000528669	0.0014934	-0.0987351	0.104817	-0.267112	-0.147072	-0.0577399	-0.116628	0.110757	-0.202	-0.124862	-0.011788	-0.354466	-0.039067	-0.431966	-0.16626	0.352873	0.00169435	0.452844	-0.074412	0.0322347	-0.195047	-0.0124904	0.0747402	0.00333312	-0.1249	0.0111641	-0.0947645	-0.0438151	-0.03561
X204088030148_R02C01	-0.0598248	0.135481	0.140921	0.129352	-0.00397376	0.0946676	-0.116877	0.0275436	-0.0891433	-0.0612545	0.139029	0.141954	-0.00709919	0.144621	-0.0669966	-0.158257	-0.0101269	-0.00540114	-0.104954	0.0998847	-0.271384	-0.149763	-0.0617192	-0.116067	0.118479	-0.199557	-0.136245	-0.019928	-0.348532	-0.0365016	-0.439127	-0.175303	0.352448	0.00195471	0.457883	-0.0517691	0.0312063	-0.203516	-0.0106319	0.0703935	0.00509414	-0.131956	0.00824171	-0.0941209	-0.0380334	-0.0380565
X204088030148_R03C01	-0.0517588	0.143776	0.146853	0.128377	-0.00342723	0.0963864	-0.105922	0.0254143	-0.0917287	-0.0574937	0.138675	0.135823	-0.0130049	0.152806	-0.0772271	-0.152104	-0.0233522	-0.00130614	-0.110103	0.093263	-0.272218	-0.156473	-0.0664725	-0.117779	0.120781	-0.19603	-0.130125	-0.0233839	-0.365377	-0.0290599	-0.444726	-0.174382	0.353585	0.00209176	0.456195	0.0303776	0.0305376	-0.220027	-0.00793407	0.07035	0.00345997	-0.130738	0.012344	-0.0918511	-0.0429174	-0.0379783
X204088030148_R04C01	-0.0501273	0.150048	0.142827	0.128477	0.00031695	0.098331	-0.105793	0.0198731	-0.0927123	-0.0508336	0.14364	0.141087	-0.00769097	0.143024	-0.07244	-0.153823	-0.0353826	-0.0122674	-0.102968	0.0982865	-0.26892	-0.14948	-0.0720461	-0.113664	0.126361	-0.15274	-0.123037	-0.0201587	-0.361372	-0.0364713	-0.450474	-0.177101	0.351938	0.00256846	0.458561	-0.0033012	0.0304621	-0.220285	-0.00464414	0.0636408	0.0025496	-0.154748	0.013048	-0.0839473	-0.0441595	-0.0368506
X204088030148_R05C01	-0.0628438	0.138872	0.133279	0.124109	0.000556843	0.0976752	-0.103083	0.0254159	-0.0868271	-0.0585258	0.161749	0.135339	-0.00448563	0.129511	-0.0686485	-0.127491	-0.00522179	0.0213429	-0.0851496	0.0885381	-0.266092	-0.144019	-0.0580574	-0.103332	0.118004	-0.175511	-0.125657	-0.00881808	-0.327999	-0.0414561	-0.431977	-0.148731	0.352524	0.00142593	0.462006	0.00588079	0.0298447	-0.182013	-0.00979665	0.0391933	0.00500709	-0.134938	0.0195846	-0.0711187	-0.0428474	-0.0168653
X204088030148_R06C01	-0.0598645	0.138674	0.140012	0.129106	-0.00473539	0.118362	-0.118019	0.0348915	-0.0910935	-0.0598393	0.158004	0.140352	-6.31962e-05	0.144532	-0.0495806	-0.136589	0.00198568	0.0158585	-0.0903477	0.097096	-0.261271	-0.133871	-0.0528896	-0.116051	0.11304	-0.143453	-0.136156	-0.0163545	-0.337551	-0.038385	-0.446486	-0.166711	0.353544	0.00122068	0.465587	0.0234109	0.0324642	-0.222909	-0.0154039	0.0776395	0.00374696	-0.143692	0.0145534	-0.074064	-0.0380433	-0.0289888
X204088030148_R07C01	-0.0634986	0.15002	0.135119	0.135339	-0.00136043	0.097834	-0.101748	0.0310617	-0.0893543	-0.0544173	0.151528	0.143949	-0.0094768	0.119615	-0.0799625	-0.145848	-0.0112302	0.00959795	-0.0873968	0.0967728	-0.231989	-0.157315	-0.066244	-0.1074	0.118549	-0.161765	-0.122137	-0.00803609	-0.354275	-0.0508408	-0.439725	-0.152464	0.353133	0.00224925	0.463593	-0.0446065	0.0332466	-0.175399	-0.00647996	0.053341	0.00291747	-0.141141	0.0141324	-0.108777	-0.0478522	-0.0224832
X204088030148_R08C01	-0.0653618	0.136537	0.130174	0.128031	-0.00679836	0.108651	-0.104051	0.0236462	-0.0930675	-0.0564532	0.156163	0.126748	-0.00848047	0.135394	-0.0693405	-0.130819	-0.0151639	0.012785	-0.081924	0.0912972	-0.254453	-0.154875	-0.0587938	-0.102735	0.119209	-0.196639	-0.133725	-0.0118019	-0.348524	-0.0621036	-0.440585	-0.14137	0.352694	0.00124565	0.468477	-0.0508393	0.0315826	-0.171178	-0.00876351	0.0420502	0.00454331	-0.130389	0.00944037	-0.0685542	-0.0383418	-0.0179787
X204088030152_R01C01	-0.0689621	0.142986	0.142335	0.129317	-0.00299715	0.0983828	-0.120887	0.0308623	-0.0887324	-0.0620013	0.14586	0.119971	-0.0117471	0.131775	-0.0783137	-0.156256	0.00739041	0.0130792	-0.099856	0.0957418	-0.265689	-0.162423	-0.0674954	-0.111211	0.110584	-0.171248	-0.135533	-0.0132963	-0.365721	-0.0507013	-0.422602	-0.151807	0.331777	0.00153094	0.455689	-0.00419697	0.0328751	-0.174718	-0.0164973	0.062899	0.00368804	-0.136052	0.00474055	-0.0865496	-0.0384429	-0.0345694
X204088030152_R02C01	-0.0401666	0.146647	0.135004	0.130568	0.000926226	0.0925101	-0.0975616	0.0284643	-0.091917	-0.0525095	0.148348	0.137954	-0.00463657	0.141706	-0.0700926	-0.138378	-0.00897164	0.0109358	-0.0868751	0.0906945	-0.263717	-0.151223	-0.0523376	-0.105296	0.106115	-0.188047	-0.130738	-0.0288512	-0.340484	-0.0486261	-0.430712	-0.146033	0.351724	0.00133599	0.45701	-0.00434136	0.0294835	-0.176828	-0.00226234	0.0222758	0.00318004	-0.114785	0.0143094	-0.0706111	-0.0403366	-0.0239799
X204088030152_R03C01	-0.0780232	0.131601	0.139347	0.137277	-0.00305281	0.125611	-0.12688	0.0303159	-0.0856139	-0.055102	0.142473	0.106266	0.00601675	0.124829	-0.0516657	-0.13276	0.00706758	0.0194789	-0.078829	0.0931464	-0.278276	-0.138038	-0.0481197	-0.110277	0.0921804	-0.279788	-0.140105	-0.00749479	-0.308933	-0.0646532	-0.449628	-0.13812	0.355539	0.000596791	0.464202	0.0211872	0.0309744	-0.153705	-0.0195288	0.0677305	0.00510733	-0.156725	-0.000198205	-0.095509	-0.053586	-0.0168076
X204088030152_R04C01	-0.0582483	0.1503	0.146598	0.133348	0.0031719	0.0967501	-0.0927148	0.033173	-0.0870698	-0.0541711	0.168424	0.140832	-0.0095058	0.143604	-0.0770368	-0.131533	-0.0155009	0.0174025	-0.0886742	0.0957672	-0.269376	-0.157241	-0.0599522	-0.099127	0.12088	-0.17538	-0.131752	-0.0166023	-0.355051	-0.0366397	-0.42606	-0.141765	0.352221	0.0017735	0.465944	-0.0453857	0.0309651	-0.17027	-0.00631347	0.0406612	0.00387016	-0.120276	0.0302982	-0.0759747	-0.0391286	-0.0176564
X204088030152_R05C01	-0.0568313	0.137445	0.123863	0.13595	-0.000378695	0.0885103	-0.0914449	0.0319051	-0.089662	-0.054406	0.157771	0.128073	-0.00627967	0.124256	-0.0752248	-0.128014	-0.0038813	0.0113586	-0.0878505	0.0880463	-0.255088	-0.156006	-0.0679454	-0.110086	0.118883	-0.192628	-0.127349	-0.0109535	-0.339434	-0.0570529	-0.410184	-0.145933	0.352626	0.000874337	0.459499	-0.0381165	0.0313021	-0.159057	-0.00659964	0.0417989	0.00395408	-0.13705	0.024912	-0.0864807	-0.054685	-0.0172663
X204088030152_R06C01	-0.0627182	0.139179	0.156022	0.127327	-0.00320107	0.0879765	-0.135997	0.0219922	-0.0892996	-0.0605793	0.142148	0.130488	-0.022685	0.14575	-0.0875644	-0.15239	0.00087155	0.00590879	-0.110644	0.0965713	-0.270649	-0.168825	-0.0771547	-0.118552	0.123708	-0.200837	-0.131765	-0.0200447	-0.393433	-0.0376488	-0.438227	-0.165941	0.351995	0.00153284	0.460865	-0.0643334	0.0329489	-0.227098	-0.0148892	0.0681085	0.00262106	-0.14696	0.00438621	-0.0936642	-0.0337868	-0.0445346
X204088030152_R07C01	-0.0638606	0.145456	0.128044	0.142676	0.0110016	0.0917877	-0.110511	0.046923	-0.0930631	-0.0604365	0.141389	0.123727	-0.0127491	0.135539	-0.0755051	-0.162963	0.00114666	0.00336951	-0.107921	0.092585	-0.276234	-0.155741	-0.0682783	-0.115507	0.120403	-0.187575	-0.13426	-0.0135386	-0.374452	-0.0513716	-0.409797	-0.179526	0.351256	0.00183454	0.458338	-0.0558272	0.0323341	-0.190468	-0.0123596	0.0695737	0.00457261	-0.125482	0.00616961	-0.0830349	-0.0848017	-0.0382057
X204088030152_R08C01	-0.0711773	0.136324	0.151069	0.133326	-0.0063314	0.104956	-0.121681	0.0344189	-0.0883599	-0.060209	0.162856	0.118683	-0.0114921	0.136085	-0.0740521	-0.138891	0.00586485	0.0174777	-0.0961235	0.0935989	-0.27242	-0.158878	-0.0629312	-0.117296	0.119858	-0.206297	-0.138546	-0.00991173	-0.363665	-0.0623105	-0.439866	-0.169159	0.353797	0.000998502	0.467089	-0.0596505	0.0335626	-0.198338	-0.0198881	0.067345	0.0039264	-0.140402	0.00093298	-0.0938171	-0.0423947	-0.0291861
X204088030153_R01C01	-0.0639452	0.153195	0.127976	0.132587	-0.00559026	0.0929754	-0.112986	0.0260601	-0.082244	-0.0541923	0.170337	0.12378	-0.0101573	0.134115	-0.0772681	-0.138188	-0.000856886	0.00899152	-0.0965676	0.0917043	-0.263175	-0.158142	-0.0640968	-0.102164	0.110102	-0.199265	-0.133882	-0.0136878	-0.342873	-0.0346854	-0.430425	-0.144502	0.35306	0.00128171	0.456009	-0.056623	0.0304793	-0.179259	-0.00993654	0.0430616	0.00377417	-0.124741	0.0110875	-0.0648744	-0.0423494	-0.0241098
X204088030153_R02C01	-0.0612435	0.135155	0.143084	0.125643	-0.00422293	0.0927552	-0.119456	0.0231248	-0.0947934	-0.0550558	0.160629	0.143169	-0.0142778	0.135065	-0.075936	-0.148187	-0.0212853	-0.0116879	-0.108975	0.0973708	-0.268794	-0.156685	-0.0758282	-0.110019	0.128895	-0.187261	-0.130849	-0.0158647	-0.368973	-0.0472686	-0.434429	-0.18179	0.35314	0.00233247	0.457523	0.00370056	0.0319306	-0.222707	-0.00763047	0.065504	0.00245125	-0.145881	0.0115467	-0.0881481	-0.0433224	-0.0361807
X204088030153_R03C01	-0.0648655	0.143484	0.14246	0.133608	-0.00773374	0.0957539	-0.121125	0.0226355	-0.0931844	-0.0565719	0.149898	0.123331	-0.0113177	0.143752	-0.0791447	-0.145824	-0.00806515	0.00894235	-0.0975712	0.0978754	-0.255183	-0.163194	-0.0718746	-0.118392	0.123148	-0.180693	-0.129215	-0.0154037	-0.354336	-0.0519699	-0.437346	-0.1536	0.351909	0.00183549	0.46368	-0.00304758	0.0312163	-0.188584	-0.0145145	0.0614016	0.00338863	-0.144025	0.0143052	-0.0620458	-0.0406442	-0.0293706
X204088030153_R04C01	-0.0591723	0.146855	0.147824	0.129675	-0.00366739	0.108027	-0.111592	0.0261852	-0.0881097	-0.060066	0.142393	0.135819	-0.00089894	0.136112	-0.0551583	-0.134707	-0.00397265	0.00814212	-0.0906033	0.0986499	-0.26675	-0.13535	-0.0462365	-0.105648	0.103633	-0.166816	-0.127176	-0.0177594	-0.345016	-0.041023	-0.446555	-0.154652	0.352253	0.00178549	0.456649	-0.06026	0.0296069	-0.189322	-0.0102426	0.0558218	0.00223524	-0.137268	0.0140196	-0.0951266	-0.0453128	-0.0262753
X204088030153_R05C01	-0.0525397	0.150118	0.14815	0.137178	0.0025114	0.099873	-0.105058	0.0350626	-0.0963054	-0.0601251	0.152247	0.152729	-0.00521243	0.161347	-0.0662706	-0.137158	-0.022013	0.0118615	-0.0894764	0.098162	-0.258033	-0.146009	-0.0642503	-0.106592	0.117474	-0.194892	-0.130449	-0.0207806	-0.354945	-0.0341536	-0.423632	-0.158165	0.352444	0.00214494	0.45625	0.00505061	0.0303595	-0.192557	-0.00657291	0.0478142	0.00284703	-0.132613	0.0200697	-0.0737768	-0.048898	-0.0243594
X204088030153_R06C01	-0.0578807	0.147208	0.133662	0.122069	-0.00609899	0.104533	-0.111175	0.0244116	-0.0923333	-0.0546711	0.168843	0.134428	-0.00521326	0.135694	-0.0744106	-0.121102	-0.0195072	0.0134919	-0.0920512	0.0949127	-0.258977	-0.153938	-0.0698268	-0.107308	0.124255	-0.202017	-0.129618	-0.00793021	-0.335501	-0.0419831	-0.443699	-0.152759	0.352755	0.00108466	0.459721	-0.0117852	0.0315037	-0.164535	-0.00899397	0.0611387	0.00453083	-0.128588	0.0166774	-0.088366	-0.0393553	-0.0144205
X204088030153_R07C01	-0.0672146	0.141653	0.140936	0.12726	-0.00430189	0.0963393	-0.133393	0.026627	-0.097594	-0.0627397	0.146468	0.133587	-0.0196952	0.142123	-0.084862	-0.175708	0.00348289	0.01025	-0.114278	0.102946	-0.270786	-0.170321	-0.0759109	-0.112507	0.120403	-0.187663	-0.134993	-0.021044	-0.3836	-0.0258614	-0.436256	-0.170162	0.353212	0.00199953	0.455788	-0.0150853	0.0321048	-0.196937	-0.0170361	0.0837044	0.00469354	-0.142927	0.00955825	-0.0750469	-0.0428915	-0.04497
X204088030153_R08C01	-0.045706	0.144767	0.120615	0.144756	0.0117218	0.106623	-0.0753564	0.0423661	-0.0983592	-0.0537682	0.15316	0.150546	-0.00308712	0.152813	-0.0589485	-0.13784	-0.0170888	0.0179961	-0.0865461	0.0989081	-0.274633	-0.135748	-0.049254	-0.104752	0.120801	-0.201146	-0.134373	-0.0231857	-0.341491	-0.0353249	-0.42386	-0.157557	0.35376	0.00198979	0.463447	-0.00617343	0.0295881	-0.17149	-0.00325957	0.0441763	0.00358684	-0.136005	0.0275259	-0.0595979	-0.0746026	-0.018099
X21	-0.0577094	0.145382	0.144568	0.124058	-0.00987151	0.0905254	-0.106722	0.0180998	-0.0864825	-0.0616321	0.140061	0.123624	-0.0134573	0.135086	-0.0824091	-0.153449	-0.0233208	0.000466495	-0.10368	0.106428	-0.269687	-0.160558	-0.0744026	-0.11537	0.125182	-0.201376	-0.12429	-0.0210936	-0.366364	-0.0578665	-0.439355	-0.162977	0.35338	0.00196232	0.459092	-0.0466916	0.0312923	-0.21013	-0.00744625	0.0713467	0.00356279	-0.127674	0.0135012	-0.115093	-0.0338741	-0.037094
X22	-0.0608298	0.146347	0.152748	0.124365	-0.00853777	0.0917455	-0.120674	0.0236512	-0.0941578	-0.0609679	0.153936	0.139114	-0.0114443	0.146127	-0.080164	-0.134036	0.00220819	0.0219609	-0.108202	0.0965578	-0.265394	-0.161066	-0.071554	-0.115417	0.128011	-0.161838	-0.135835	-0.0164233	-0.359839	-0.0339986	-0.445814	-0.158315	0.353832	0.00163675	0.451615	-0.000988162	0.0315017	-0.198521	-0.0126015	0.0535204	0.00191347	-0.129465	0.0156855	-0.0730758	-0.0344766	-0.0277933
X220	-0.0555491	0.1537	0.143675	0.114971	-0.0064636	0.0897511	-0.113955	0.0139943	-0.0987487	-0.0528058	0.153086	0.150616	-0.00636053	0.142264	-0.0684938	-0.154618	-0.0267269	-0.00970718	-0.104875	0.0963209	-0.255359	-0.144659	-0.0674778	-0.113424	0.117196	-0.201515	-0.129721	-0.0209653	-0.35923	-0.0326548	-0.446098	-0.172723	0.352321	0.00236058	0.451731	-0.0431976	0.0304337	-0.199431	-0.00415717	0.0582716	0.00342615	-0.146102	0.0226206	-0.103285	-0.020527	-0.0345043
X231	-0.0635424	0.146042	0.149102	0.126544	-0.00808689	0.105525	-0.122827	0.0224963	-0.0839763	-0.0597796	0.17699	0.137014	-0.00591897	0.138045	-0.069054	-0.135418	0.00134491	0.0190634	-0.0849645	0.0919743	-0.26085	-0.152628	-0.0623422	-0.109021	0.115227	-0.205028	-0.127335	-0.016521	-0.351479	-0.0450796	-0.444983	-0.149945	0.354374	0.00127101	0.457385	-0.0594505	0.0314544	-0.166296	-0.0142582	0.0602653	0.0025232	-0.125811	0.0134074	-0.0721616	-0.0320919	-0.0219814
X251	-0.0617799	0.147853	0.145437	0.128334	-0.0119672	0.0958523	-0.114285	0.0261758	-0.0883402	-0.058971	0.152649	0.13477	-0.00828028	0.140772	-0.0736936	-0.152346	-0.00418621	0.0157536	-0.0934003	0.0946856	-0.258915	-0.154283	-0.0699759	-0.106853	0.103226	-0.147479	-0.139511	-0.0157068	-0.348904	-0.0410787	-0.446605	-0.153416	0.353703	0.00158514	0.454155	-0.0539369	0.031295	-0.196079	-0.0113324	0.0537937	0.00322889	-0.133753	0.0218526	-0.0523639	-0.0277472	-0.0314877
X258	-0.0589861	0.145854	0.128989	0.132493	-0.0046528	0.11284	-0.107013	0.0278801	-0.0983113	-0.059828	0.174685	0.136905	-0.00181569	0.138656	-0.0613829	-0.120485	0.00503893	0.0303408	-0.0788186	0.090325	-0.254499	-0.140305	-0.046309	-0.107235	0.108572	-0.153292	-0.139361	-0.0161577	-0.338834	-0.0378175	-0.444833	-0.127485	0.35309	0.00147511	0.470539	-0.0022045	0.0311286	-0.137551	-0.00995736	0.0465421	0.00514628	-0.126813	0.0261384	-0.0447029	-0.0358119	-0.00901512
X284	-0.062529	0.139126	0.136853	0.133943	-0.00957798	0.104028	-0.113273	0.0267311	-0.0888385	-0.0640304	0.172944	0.134864	-0.000741403	0.135223	-0.0625971	-0.117211	0.00190452	0.0246056	-0.0747098	0.0851653	-0.26153	-0.144582	-0.0583991	-0.101596	0.0956377	-0.235376	-0.136709	-0.015934	-0.315915	-0.0481329	-0.430178	-0.137715	0.35403	0.00127783	0.45729	0.00197753	0.0313094	-0.17183	-0.0107499	0.0317075	0.00255614	-0.127102	0.0265765	-0.0761925	-0.0354024	-0.0128832
X30	-0.0553552	0.152025	0.148295	0.12542	-0.00629018	0.101843	-0.111182	0.0262371	-0.0918335	-0.0592441	0.161016	0.136378	-0.00778491	0.15338	-0.0746916	-0.143293	-0.0208488	0.0195178	-0.0929829	0.101689	-0.272983	-0.155872	-0.0688165	-0.111774	0.120659	-0.203888	-0.126844	-0.0171061	-0.348604	-0.0366865	-0.449645	-0.144352	0.354272	0.0019144	0.466235	-0.0456882	0.0319607	-0.169915	-0.00771177	0.0503271	0.00342671	-0.131977	0.0203177	-0.0986733	-0.0313462	-0.0226591
X31	-0.0482618	0.140467	0.143162	0.121832	-0.00889822	0.106824	-0.109123	0.0240851	-0.08754	-0.0606283	0.165984	0.123912	0.0119136	0.141581	-0.0476034	-0.124158	-0.00547573	0.0182558	-0.0649026	0.0942948	-0.254498	-0.119848	-0.0410786	-0.0951606	0.0893083	-0.203827	-0.132636	-0.0307293	-0.302408	-0.0477907	-0.451402	-0.113886	0.354061	0.00100871	0.454756	-0.0547274	0.0283045	-0.138617	-0.00762804	0.0577928	0.00354479	-0.120534	0.0239644	-0.0765404	-0.0252607	-0.011582
X34	-0.0657462	0.136485	0.14333	0.128916	-0.0080672	0.0883151	-0.110024	0.0197865	-0.0857946	-0.0533612	0.153059	0.137397	-0.0180253	0.142051	-0.0862049	-0.159289	-0.0242048	0.00623113	-0.108363	0.101153	-0.278836	-0.168685	-0.0829351	-0.116657	0.119427	-0.154745	-0.131687	-0.0182983	-0.376756	-0.026352	-0.435932	-0.159886	0.35254	0.00207438	0.464329	-0.0505058	0.0318096	-0.182122	-0.00931677	0.0771225	0.00359301	-0.123777	0.0154072	-0.0620554	-0.0408979	-0.034905
X35	-0.0650075	0.135758	0.161544	0.12584	-0.0124091	0.0998533	-0.133186	0.0228206	-0.0865889	-0.0585751	0.152655	0.109411	-0.011646	0.13379	-0.0715361	-0.139629	-0.016204	0.0104404	-0.10256	0.0970904	-0.276117	-0.157206	-0.0685036	-0.119391	0.118848	-0.180488	-0.12095	-0.0178845	-0.363125	-0.0582675	-0.44829	-0.161229	0.353364	0.00174707	0.463167	-0.0148566	0.0328666	-0.20669	-0.012089	0.0880193	0.00428527	-0.157066	0.00699239	-0.0772976	-0.0339606	-0.0331401
X37	-0.0683268	0.133023	0.151537	0.124565	-0.0108132	0.0972365	-0.124507	0.0254976	-0.0874956	-0.0573348	0.151545	0.141082	-0.0121	0.133992	-0.0722479	-0.159559	-0.0168494	0.00452906	-0.101314	0.0949755	-0.273652	-0.152706	-0.0719224	-0.115773	0.125262	-0.204838	-0.133272	-0.010252	-0.366995	-0.0576161	-0.434802	-0.175314	0.354522	0.00185655	0.456509	-0.0592638	0.0321333	-0.232629	-0.0113822	0.0693108	0.0036259	-0.144723	0.0156565	-0.112858	-0.0362333	-0.0398374
X4	-0.0600762	0.140265	0.141253	0.124924	-0.0123865	0.108631	-0.120599	0.0285704	-0.0893953	-0.0543889	0.160386	0.120275	-0.00651647	0.136305	-0.0646789	-0.129454	-0.00722695	0.0129122	-0.0871801	0.0927484	-0.268914	-0.140531	-0.0525786	-0.113128	0.111264	-0.187502	-0.138134	-0.0131815	-0.335893	-0.0625647	-0.446303	-0.144306	0.351647	0.00109963	0.451818	-0.00280807	0.0320489	-0.205969	-0.0151205	0.0569093	0.00442356	-0.132524	0.0172644	-0.0776568	-0.0243475	-0.024806
X41	-0.0702872	0.132425	0.160704	0.120778	-0.0179861	0.0972309	-0.133113	0.0216846	-0.0850102	-0.062833	0.158224	0.118037	-0.0177097	0.128071	-0.0832155	-0.154086	-0.000434489	0.0136351	-0.0999723	0.0996202	-0.260058	-0.167331	-0.0718759	-0.115833	0.121099	-0.197924	-0.133901	-0.0139768	-0.369695	-0.0554545	-0.443982	-0.178546	0.354169	0.00135272	0.459124	-0.0753397	0.0336231	-0.229229	-0.0137711	0.0715017	0.00320781	-0.13524	0.00864223	-0.0974247	-0.0291216	-0.0403167
X42	-0.0659871	0.146705	0.141038	0.148509	0.00413409	0.105857	-0.115421	0.0404814	-0.0927198	-0.061189	0.156354	0.150818	-0.00791236	0.142465	-0.0668692	-0.138955	-0.00775526	0.0142734	-0.104916	0.0978493	-0.274945	-0.148973	-0.0632724	-0.116912	0.121432	-0.19376	-0.142068	-0.0119196	-0.373818	-0.0399019	-0.414712	-0.177595	0.354638	0.00132298	0.458494	0.00141287	0.0323288	-0.197531	-0.0103774	0.0658858	0.00323988	-0.120568	0.0158855	-0.0872053	-0.0696646	-0.0280529
X46	-0.0696582	0.135896	0.153059	0.126939	-0.0121539	0.0965749	-0.124113	0.0311924	-0.0804575	-0.0643269	0.145663	0.120088	-0.0120005	0.130474	-0.0807472	-0.141928	0.00657864	0.015689	-0.101857	0.0980798	-0.266859	-0.165656	-0.073527	-0.120483	0.109366	-0.192687	-0.13917	-0.0146186	-0.36215	-0.040483	-0.429297	-0.14347	0.353834	0.00127338	0.454345	-0.00733376	0.0319326	-0.203406	-0.0170621	0.0579028	0.00382721	-0.129065	0.0107301	-0.0892026	-0.0502983	-0.033292
X47	-0.0557005	0.151389	0.148144	0.117728	-0.009941	0.096062	-0.113807	0.0208371	-0.0918225	-0.0505306	0.152359	0.137372	-0.0136228	0.135812	-0.0723336	-0.145319	-0.0241986	0.00515238	-0.099991	0.0966006	-0.268679	-0.152961	-0.0641382	-0.115896	0.145369	-0.192269	-0.133976	-0.0137633	-0.360222	-0.0492499	-0.444733	-0.1725	0.352492	0.00140337	0.459044	-0.0353311	0.0315754	-0.200441	-0.00528238	0.0550927	0.0019055	-0.135622	0.0203509	-0.0776934	-0.0323234	-0.0302944
X48	-0.0591456	0.140987	0.131843	0.128182	-0.00551544	0.0885595	-0.106383	0.0272056	-0.089905	-0.0479716	0.156691	0.122829	-0.0059157	0.139827	-0.0790772	-0.122639	-0.0226479	0.0241315	-0.0873294	0.0885504	-0.250619	-0.154925	-0.0594211	-0.109801	0.122852	-0.207738	-0.138316	-0.0118967	-0.338415	-0.0522812	-0.453288	-0.135698	0.351307	0.00147462	0.456301	0.0298297	0.0314609	-0.152946	-0.0113813	0.0521022	0.00552	-0.130002	0.0186445	-0.0821697	-0.0400379	-0.0106484
X53	-0.0451799	0.141355	0.13664	0.1309	-0.00306212	0.1051	-0.105415	0.0174931	-0.0879312	-0.0567149	0.143169	0.121407	-0.0023147	0.134426	-0.0632327	-0.122674	-0.0193382	0.00553131	-0.0829444	0.0946615	-0.260765	-0.13685	-0.055981	-0.102813	0.112724	-0.178064	-0.120499	-0.0249509	-0.315786	-0.0617087	-0.436339	-0.139335	0.351266	0.00160724	0.470061	0.0199125	0.0307446	-0.147198	-0.00757043	0.0332902	0.00233456	-0.115248	0.0177371	-0.0862672	-0.033845	-0.0156315
X54	-0.0313965	0.153914	0.142736	0.125572	0.000756352	0.107352	-0.0813504	0.0246333	-0.0860803	-0.0503533	0.14639	0.14267	0.00444133	0.149919	-0.0616586	-0.123785	-0.0337204	0.000943819	-0.0873756	0.0982152	-0.270872	-0.129822	-0.0471017	-0.107375	0.118643	-0.185941	-0.132236	-0.0300128	-0.338262	-0.0482034	-0.439751	-0.156407	0.35428	0.00142487	0.460177	0.036608	0.0291668	-0.173331	0.0021059	0.0402119	0.005105	-0.135928	0.0306966	-0.0739376	-0.0364857	-0.0188463
X61	-0.0574455	0.148875	0.146546	0.114029	-0.00994791	0.0965256	-0.119128	0.0197387	-0.0948851	-0.0571815	0.145148	0.149441	-0.0142616	0.151428	-0.0749399	-0.158865	-0.0237343	0.00329848	-0.101202	0.103956	-0.266479	-0.151901	-0.06861	-0.126351	0.129762	-0.183666	-0.133983	-0.0148263	-0.35924	-0.01881	-0.441441	-0.174022	0.352659	0.00267058	0.461248	-0.0513619	0.0321458	-0.218403	-0.00495623	0.089774	0.00385698	-0.13854	0.0166979	-0.0806571	-0.0298145	-0.0392736
X7	-0.069506	0.129505	0.140247	0.12743	-0.0104453	0.0932891	-0.130008	0.0218563	-0.0806625	-0.061172	0.15495	0.121204	-0.00312207	0.12952	-0.0670702	-0.135517	-0.00110306	0.0165603	-0.0853505	0.0956446	-0.263479	-0.146924	-0.0581072	-0.106014	0.0959782	-0.17566	-0.131438	-0.0289088	-0.326241	-0.0550955	-0.429916	-0.129733	0.353019	0.00100185	0.464608	0.0206991	0.0316522	-0.163772	-0.0149895	0.0585321	0.00347774	-0.135159	0.00533545	-0.0676011	-0.0370837	-0.0225713
X8	-0.0539515	0.151913	0.135182	0.118943	-0.0120928	0.109257	-0.103011	0.0161319	-0.0957371	-0.0569932	0.134508	0.142349	-0.00182628	0.141598	-0.0632584	-0.134572	-0.026281	0.00515309	-0.0962542	0.0963801	-0.269942	-0.1374	-0.0566102	-0.115903	0.119549	-0.190614	-0.134578	-0.0212235	-0.347678	-0.0412143	-0.44733	-0.16489	0.352151	0.00167892	0.463498	-0.0416434	0.0301359	-0.203936	-0.00476029	0.0669376	0.00312541	-0.130858	0.029615	-0.070608	-0.0304555	-0.0284464
X9	-0.049122	0.144428	0.144023	0.127171	-0.0055132	0.0956186	-0.115282	0.0204922	-0.0934728	-0.0532988	0.150623	0.125875	-0.00864257	0.139138	-0.0753488	-0.138638	-0.0259873	-0.00167563	-0.103143	0.0987556	-0.279092	-0.148106	-0.0627121	-0.118279	0.129161	-0.1564	-0.127635	-0.022069	-0.364294	-0.0452146	-0.434973	-0.173537	0.352403	0.00211919	0.46374	-0.0411073	0.0314874	-0.187879	-0.00729577	0.0562921	0.00390963	-0.137974	0.0203884	-0.0900674	-0.0369263	-0.031059
X97	-0.0689096	0.139466	0.153196	0.123328	-0.0114045	0.0949342	-0.12698	0.0322264	-0.085091	-0.0625167	0.152992	0.11591	-0.0115312	0.147507	-0.0767991	-0.153187	0.000952168	0.0128539	-0.0997516	0.095913	-0.261709	-0.161245	-0.0701377	-0.115949	0.11356	-0.198584	-0.13788	-0.0152361	-0.371231	-0.0453816	-0.442963	-0.158044	0.354394	0.00122601	0.464656	0.039914	0.0327551	-0.211489	-0.0175996	0.0654429	0.00400383	-0.14377	0.0128455	-0.0725369	-0.0376826	-0.0356571

## Sheet: Supplementary Table 9
Supplementary Table 9. The results of applying Spearman correlation between CVD risk score and disease-specific risk score. P-values were adjusted for multiple testing using the Benjamini–Hochberg false discovery rate (FDR) method.
Disease	Spearman ρ	p-value
COPD	0.58	1.37×10−27
IHD	0.54	8.75×10−24
Stroke	0.62	1.08×10−31
Diabetes	0.55	1.57×10−24
RA	0.21	2.43×10−04
IBD	0.16	7.84×10−03
Lung Cancer	0.85	2.23×10−81
Bowel Cancer	0.26	5.44×10−06
Depression	0.4	9.88×10−13
Pain	0.25	1.73×10−05
